# Supplementary material for: Quantifying spatial accessibility in public health practice and research: an application to on-premise alcohol outlets, United States, 2013
Source: Int J Health Geogr. 2018 Jun 27;17:23. doi: 10.1186/s12942-018-0143-y (PMC6020393; doi:10.1186/s12942-018-0143-y)
Supplement: Supplementary file 1 — Additional file 1: Population-weighted spatial access to 7 nearest on-premise alcohol outlets by U.S. states, counties and census tracts, 2013. [file 12942_2018_143_MOESM1_ESM.xlsx]

## Sheet: All_access7_state
State_FIPS	State_Name	Population2010	PWA_time	PWA_distance	PWA_Euclidian	PWD_time	PWD_distance	PWD_Euclidian
01	Alabama	4779736	1.3385	3.2472	4.9334	11.9183	5.7676	4.0233
02	Alaska	710231	1.993	5.1765	7.5434	12.4503	5.0743	14.1853
04	Arizona	6392017	2.4564	6.2184	9.6788	7.3292	3.4377	2.4463
05	Arkansas	2915918	1.2048	2.8199	4.1601	15.2944	7.9083	5.7826
06	California	37253956	3.3653	8.5057	13.1664	3.7887	1.5559	1.0133
08	Colorado	5029196	3.1447	7.9226	12.1806	4.9401	2.0448	1.3733
09	Connecticut	3574097	2.9461	6.975	10.593	4.1974	1.8403	1.2192
10	Delaware	897934	2.5553	6.0745	8.9326	5.194	2.399	1.6572
11	District of Columbia	601723	6.9169	17.6973	25.0624	1.6679	0.6898	0.489
12	Florida	18801310	2.867	7.0014	10.7527	4.7325	1.9709	1.2603
13	Georgia	9687653	1.657	4.0018	6.4386	8.7092	3.9175	2.6548
15	Hawaii	1360301	3.187	8.0521	11.9575	6.7309	2.9766	2.1557
16	Idaho	1567582	2.2197	5.7229	8.2313	7.0238	3.0244	2.1209
17	Illinois	12830632	4.2567	10.8932	16.6054	3.4878	1.4825	1.016
18	Indiana	6483802	2.4369	6.0349	8.7985	5.956	2.6067	1.8369
19	Iowa	3046355	3.0812	8.0727	11.3434	5.3249	2.2535	1.6239
20	Kansas	2853118	2.5201	6.2299	8.878	6.2972	2.9272	2.1355
21	Kentucky	4339367	1.7004	4.1016	6.3892	13.1162	6.7888	4.5525
22	Louisiana	4533372	2.7199	6.9079	10.7177	6.6686	2.9529	2.0073
23	Maine	1328361	1.6758	3.9203	5.8001	10.8639	5.2515	3.7344
24	Maryland	5773552	2.9188	7.325	10.7792	4.7934	2.0226	1.3107
25	Massachusetts	6547629	3.571	8.7333	13.7945	3.6381	1.5714	1.0482
26	Michigan	9883640	2.6584	6.5885	9.4142	5.3783	2.2491	1.5877
27	Minnesota	5303925	2.575	6.3198	8.9232	6.094	2.6042	1.845
28	Mississippi	2967297	1.1955	2.956	4.3685	14.7098	7.3609	5.4364
29	Missouri	5988927	2.5048	6.3623	9.2501	7.1028	3.0732	2.1095
30	Montana	989415	2.6697	6.796	9.4688	8.8093	3.9937	2.9259
31	Nebraska	1826341	3.1423	8.1	11.4973	5.1534	2.2168	1.6317
32	Nevada	2700551	3.0257	7.7553	12.9569	4.0802	1.6551	1.1082
33	New Hampshire	1316470	1.7872	4.2107	6.3625	8.5717	3.8826	2.6621
34	New Jersey	8791894	4.5386	11.487	16.3101	3.0886	1.321	0.8845
35	New Mexico	2059179	1.7929	4.3045	6.4756	10.0397	4.9107	3.658
36	New York	19378102	5.6797	14.9386	25.1926	2.9413	1.2122	0.803
37	North Carolina	9535483	1.5574	3.8292	5.9369	9.1619	4.108	2.7659
38	North Dakota	672591	2.673	6.8632	9.8073	7.924	3.4692	2.5754
39	Ohio	11536504	3.0394	7.5546	10.914	5.1089	2.227	1.5638
40	Oklahoma	3751351	1.8934	4.8012	6.994	8.6092	4.0891	2.8847
41	Oregon	3831074	3.4806	8.7529	12.8325	4.7705	2.05	1.3858
42	Pennsylvania	12702379	4.0559	10.5561	14.8616	4.5166	1.9476	1.323
44	Rhode Island	1052567	4.5221	10.8217	16.0757	2.8861	1.2927	0.8554
45	South Carolina	4625364	1.6834	4.1142	6.3585	7.9409	3.4781	2.3593
46	South Dakota	814180	2.4354	6.4172	8.8302	9.1058	4.0663	3.1884
47	Tennessee	6346105	1.5607	3.8362	5.8645	9.7794	4.3399	2.8923
48	Texas	25145561	2.5622	6.4546	10.0024	6.0645	2.7626	1.9072
49	Utah	2763885	1.9392	4.6647	6.9472	6.597	3.0326	2.2637
50	Vermont	625741	1.9778	4.6155	6.758	9.6436	4.4859	3.0256
51	Virginia	8001024	1.9376	4.6465	7.0687	8.2856	4.0102	2.6442
53	Washington	6724540	2.9789	7.6057	11.0232	5.2983	2.2016	1.4457
54	West Virginia	1852994	2.0234	5.009	7.4678	10.6927	4.9693	3.0548
55	Wisconsin	5686986	4.1924	10.6127	14.7393	4.0706	1.6489	1.1466
56	Wyoming	563626	2.5728	6.4975	9.0021	7.8109	3.5642	2.6977

## Sheet: All_access7_county2010
county2010_FIPS	County_name	population2010	PWA_time	PWA_distance	PWA_Euclidian	PWD_time	PWD_distance	PWD_Euclidian
01001	Autauga	54571	1.077	2.4316	3.7348	10.2148	4.8897	3.2395
01003	Baldwin	182265	1.2361	2.917	4.4053	9.1597	4.0677	2.6782
01005	Barbour	27457	0.9332	2.0302	2.7133	14.9609	7.353	5.3961
01007	Bibb	22915	0.3826	0.7665	1.0817	21.7481	11.0129	7.9293
01009	Blount	57322	0.3664	0.7208	1.0901	22.0879	11.4205	7.6781
01011	Bullock	10914	0.7123	1.5902	2.2206	16.0805	7.9761	5.6723
01013	Butler	20947	0.885	2.0772	2.9062	13.6953	6.4901	4.8254
01015	Calhoun	118572	1.3141	3.1855	4.5394	10.1414	4.6202	3.2744
01017	Chambers	34215	0.793	1.668	2.3131	11.6704	5.5762	4.0337
01019	Cherokee	25989	0.3891	0.7896	1.1218	22.4924	11.5502	7.8038
01021	Chilton	43643	0.776	1.6926	2.2685	14.8352	7.1812	5.3633
01023	Choctaw	13859	0.3343	0.7214	0.9785	26.6777	12.5202	9.2323
01025	Clarke	25833	0.323	0.6846	1.0073	33.4356	18.3066	14.0243
01027	Clay	13932	0.1864	0.3668	0.5183	39.1799	20.2682	14.3115
01029	Cleburne	14972	0.319	0.4979	0.6977	25.6669	16.0133	11.2998
01031	Coffee	49948	1.2908	3.102	4.3495	11.1785	5.3341	4.0258
01033	Colbert	54428	1.6142	3.9803	5.4793	10.1082	4.8563	3.3815
01035	Conecuh	13228	0.3651	0.6681	0.8731	24.4114	14.3242	10.6827
01037	Coosa	11539	0.3682	0.7202	1.011	23.5386	12.3125	8.4418
01039	Covington	37765	0.6782	1.3972	1.8767	17.0181	8.7369	6.5661
01041	Crenshaw	13906	0.4278	0.8608	1.1442	23.955	12.7092	9.4466
01043	Cullman	80406	0.31	0.5532	0.7799	27.1285	15.9038	11.0528
01045	Dale	50251	0.8275	1.8938	2.7167	12.147	5.2722	3.6702
01047	Dallas	43820	1.866	4.2602	5.8486	9.7689	4.8152	3.5961
01049	DeKalb	71109	0.4145	0.8575	1.1856	21.7812	11.2089	7.9002
01051	Elmore	79303	0.7577	1.6824	2.5014	13.7859	6.2	4.0302
01053	Escambia	38319	1.0584	2.2925	3.1036	12.8367	6.5498	4.8495
01055	Etowah	104430	1.3683	3.1928	4.5254	9.4166	4.3073	2.997
01057	Fayette	17241	0.1588	0.2676	0.3733	43.423	25.91	19.8574
01059	Franklin	31704	0.2871	0.5226	0.6801	27.5279	15.0756	11.9052
01061	Geneva	26790	0.3938	0.8317	1.1139	21.7005	10.5545	8.0776
01063	Greene	9045	0.952	1.9518	2.6928	15.8842	7.8675	5.3507
01065	Hale	15760	0.5539	1.2749	1.7414	18.7954	8.7845	6.2077
01067	Henry	17302	0.6845	1.5551	2.1173	16.1506	7.5154	5.5444
01069	Houston	101547	1.5479	3.6247	5.3912	8.4921	3.9951	2.7863
01071	Jackson	53227	0.7059	1.4616	2.0599	18.9745	9.3081	6.2009
01073	Jefferson	658466	2.2103	5.507	8.4291	5.8631	2.4883	1.5515
01075	Lamar	14564	0.2193	0.4623	0.6302	33.1895	16.222	12.3704
01077	Lauderdale	92709	0.8213	1.7258	2.3906	14.3782	7.3074	5.179
01079	Lawrence	34339	0.3194	0.6347	0.8659	24.4863	12.7369	9.5594
01081	Lee	140247	1.675	4.1001	6.2053	8.0749	3.4315	2.3315
01083	Limestone	82782	0.6859	1.459	2.0096	13.9085	6.7307	4.8028
01085	Lowndes	11299	0.4361	0.9564	1.3179	21.0151	9.99	6.8234
01087	Macon	21452	1.3436	3.3378	4.7416	10.1167	4.7932	3.3993
01089	Madison	334811	1.5178	3.8132	6.3539	7.6041	3.1295	1.9648
01091	Marengo	21027	0.8038	1.729	2.4451	15.82	8.2281	5.956
01093	Marion	30776	0.2667	0.4861	0.6598	31.4596	18.2121	14.3351
01095	Marshall	93019	0.8423	1.8305	2.5601	14.2031	7.0077	5.1769
01097	Mobile	412992	1.8594	4.8147	7.296	6.876	2.8646	1.8732
01099	Monroe	23068	0.2884	0.6291	0.8839	27.2376	13.0203	9.85
01101	Montgomery	229363	2.3083	5.7459	9.1715	5.0436	2.2451	1.4821
01103	Morgan	119490	1.1916	2.8697	4.2256	12.8234	6.5433	4.5918
01105	Perry	10591	0.615	1.4122	1.9568	17.4292	8.0882	5.8929
01107	Pickens	19746	0.2756	0.5328	0.7515	33.6672	18.4643	13.3527
01109	Pike	32899	1.5653	3.4174	4.8573	9.1842	4.5299	3.3608
01111	Randolph	22913	0.326	0.6554	0.8556	28.5571	14.9171	11.2266
01113	Russell	52947	1.456	3.7139	5.5885	9.6338	4.4664	3.0076
01115	St. Clair	83593	0.775	1.7409	2.749	13.4448	6.3339	3.9762
01117	Shelby	195085	1.156	2.7281	4.5899	9.8462	4.5218	2.8714
01119	Sumter	13763	0.9414	1.8455	2.4368	16.9828	8.5941	6.2328
01121	Talladega	82291	1.117	2.5433	3.6769	10.1325	4.5403	3.1201
01123	Tallapoosa	41616	0.6396	1.502	2.2056	14.7791	6.543	4.4976
01125	Tuscaloosa	194656	1.8368	4.7567	7.396	8.3979	3.9218	2.6431
01127	Walker	67023	0.8359	2.0013	2.7518	14.7891	6.9301	4.8965
01129	Washington	17581	0.1645	0.3039	0.4479	41.7642	23.2345	17.653
01131	Wilcox	11670	0.3867	0.7419	1.0664	25.187	12.8904	8.7729
01133	Winston	24484	0.172	0.3483	0.552	41.4697	22.392	16.0996
02013	Aleutians East	3141	0.1392	0.6816	0.5176	76.0976	36.5602	7.4153
02016	Aleutians West	5561	0.1255	0.4158	0.7114	9.3771	2.6225	63.0244
02020	Anchorage	291826	2.7666	6.9894	10.4526	4.156	1.6877	1.1718
02050	Bethel	17013	0.0651	0.2188	0.3516	3.5233	0.9872	39.771
02060	Bristol Bay	997	0.3663	0.9494	1.6053	14.2301	4.4818	6.9397
02068	Denali	1826	0.452	1.1429	1.5588	19.904	8.7375	10.9817
02070	Dillingham	4847	0.2297	0.6988	0.9231	6.983	2.265	25.6791
02090	Fairbanks North Star	97581	1.8491	5.041	7.6485	9.0186	3.4954	2.3182
02100	Haines	2508	2.0974	5.1903	6.4909	15.8113	7.2735	7.1372
02105	Hoonah-Angoon	2150	0.7917	1.3611	1.6053	46.232	22.7994	22.4506
02110	Juneau	31275	2.65	6.8453	9.3032	6.6364	2.5574	1.8201
02122	Kenai Peninsula	55400	1.2982	3.4048	4.7059	13.5196	5.4672	4.3142
02130	Ketchikan Gateway	13477	4.045	11.2838	13.1188	5.8117	1.9727	1.5259
02150	Kodiak Island	13592	2.3879	5.8775	8.5416	7.7534	3.2396	4.9202
02164	Lake and Peninsula	1631	0	0.0002	0.0301	31.7338	15.7973	87.0116
02170	Matanuska-Susitna	88995	0.9065	2.366	3.4651	14.8788	5.7973	4.4066
02180	Nome	9492	2.5006	7.5659	9.7733	30.6669	10.9628	58.9465
02185	North Slope	9430	0.0002	0.0004	0.0026	216.83	92.2559	398.207
02188	Northwest Arctic	7523	N/A	N/A	0.0055	N/A	N/A	184.175
02195	Petersburg	3815	2.1899	5.8476	8.3535	28.5863	13.3197	8.4544
02198	Prince of Wales-Hyder	5559	0.414	1.3385	1.9575	66.7064	26.3586	19.2385
02220	Sitka	8881	3.0788	8.742	12.4024	4.4246	1.4915	1.34
02230	Skagway	968	8.7131	19.8504	24.0073	3.2119	1.2472	0.7525
02240	Southeast Fairbanks	7029	0.1166	0.2873	0.4473	47.5993	23.3498	25.0086
02261	Valdez-Cordova	9636	1.8626	5.4532	7.6876	17.7325	8.5304	9.0568
02270	Wade Hampton	7459	N/A	N/A	0.0098	N/A	N/A	109.63
02275	Wrangell	2369	1.3935	5.1399	6.8149	25.1688	5.8548	7.0751
02282	Yakutat	662	0.8936	2.2862	2.8207	5.5212	1.9313	1.4239
02290	Yukon-Koyukuk	5588	0.1582	0.4342	0.6103	41.5546	14.8454	66.3434
04001	Apache	71518	0.2761	0.5687	0.8089	80.1861	48.4124	37.0145
04003	Cochise	131346	2.0987	5.4817	7.9535	7.7776	3.3956	2.4474
04005	Coconino	134421	2.1355	5.371	8.2051	21.9012	12.6309	9.7741
04007	Gila	53597	1.9496	4.8008	7.0871	12.014	6.0083	4.5904
04009	Graham	37220	1.5062	3.5986	4.6678	13.0865	6.7436	5.5995
04011	Greenlee	8437	0.8314	2.251	4.1845	15.1097	6.8015	4.4968
04012	La Paz	20489	1.8652	4.6764	6.5624	12.4596	6.2041	5.1239
04013	Maricopa	3817117	2.8184	7.1246	11.2024	3.9085	1.5799	1.0216
04015	Mohave	200186	1.8929	4.9163	7.3061	9.5307	4.3036	3.1098
04017	Navajo	107449	0.9462	2.1107	3.0481	48.5476	26.2592	20.7844
04019	Pima	980263	2.3702	6.0592	9.3609	6.1832	2.5048	1.7104
04021	Pinal	375770	1.4675	3.6853	5.5642	8.1795	3.4021	2.3084
04023	Santa Cruz	47420	1.3577	3.3953	5.7403	8.9074	3.629	2.207
04025	Yavapai	211033	1.6135	4.1266	6.5856	9.0711	4.0431	2.6641
04027	Yuma	195751	2.0169	5.0927	7.451	10.8271	5.8123	4.0408
05001	Arkansas	19019	1.6671	3.8421	5.284	13.0166	6.5314	5.07
05003	Ashley	21853	0.2353	0.4248	0.6246	31.2345	18.3209	13.3913
05005	Baxter	41513	0.7547	1.7148	2.5329	14.8216	6.7464	4.4055
05007	Benton	221339	0.956	2.2034	3.2853	11.0174	5.1027	3.4005
05009	Boone	36903	0.3528	0.7203	1.0301	24.4708	12.8225	9.9528
05011	Bradley	11508	0.3258	0.7565	1.135	24.0108	11.6357	9.4043
05013	Calhoun	5368	0.4235	0.7374	0.9709	21.3649	12.0311	9.0834
05015	Carroll	27446	0.8058	1.9667	3.1212	18.8524	9.6579	6.6002
05017	Chicot	11800	0.6372	1.3557	1.8907	21.2623	12.396	9.0183
05019	Clark	22995	0.2305	0.3511	0.5165	32.3836	21.4999	14.9578
05021	Clay	16083	0.4256	0.8216	1.0904	23.0655	12.8222	9.248
05023	Cleburne	25970	0.2295	0.5564	0.9437	26.9211	11.9019	9.934
05025	Cleveland	8689	0.2279	0.3634	0.4899	32.0116	19.691	15.2298
05027	Columbia	24552	0.6621	1.3453	1.794	16.0735	8.5689	6.6311
05029	Conway	21273	1.3417	3.1181	4.3931	16.5103	7.3266	5.0935
05031	Craighead	96443	1.2189	2.7799	3.972	10.24	4.8356	3.422
05033	Crawford	61948	0.6878	1.4608	2.05	16.1242	9.0586	6.7153
05035	Crittenden	50902	1.9968	4.8069	7.0685	5.996	2.8043	1.8405
05037	Cross	17870	2.0047	4.8691	6.4619	10.524	5.4059	4.0255
05039	Dallas	8116	0.5287	0.9397	1.3906	18.9366	9.4808	7.0868
05041	Desha	13008	0.6932	1.4047	1.8526	22.5829	13.8345	10.8927
05043	Drew	18509	0.0864	0.1368	0.2932	45.0507	27.9881	24.1226
05045	Faulkner	113237	1.0497	2.4593	3.4758	12.221	5.9707	4.2255
05047	Franklin	18125	1.1139	2.5897	3.4937	16.8703	7.9383	5.9033
05049	Fulton	12245	0.3439	0.6861	0.9695	28.8907	14.7573	10.3243
05051	Garland	96024	1.8121	4.4546	7.0332	8.6822	3.7292	2.252
05053	Grant	17853	0.2176	0.3685	0.4922	33.7268	20.4531	15.8851
05055	Greene	42090	1.8902	4.4541	6.0112	9.971	4.8219	3.6921
05057	Hempstead	22609	0.5085	0.9329	1.3352	22.1773	14.1948	10.397
05059	Hot Spring	32923	0.5068	0.9919	1.4192	18.5505	10.2583	6.8681
05061	Howard	13789	0.0765	0.1166	0.2625	48.3	31.6337	27.045
05063	Independence	36647	0.4165	0.8549	1.2036	22.8941	11.4097	8.125
05065	Izard	13696	0.3116	0.8104	1.1899	34.8143	15.0145	11.4997
05067	Jackson	17997	1.5391	3.4013	4.5409	12.1729	5.9768	4.3949
05069	Jefferson	77435	1.9769	4.4841	6.1311	7.8708	4.12	3.0518
05071	Johnson	25540	0.3422	0.599	0.8426	23.2803	12.8941	9.1318
05073	Lafayette	7645	0.2248	0.3885	0.5	32.7712	19.8853	15.5548
05075	Lawrence	17415	0.4318	0.8249	1.0458	22.4157	12.3628	9.5264
05077	Lee	10424	1.0012	2.3394	3.1132	16.4092	9.0067	6.702
05079	Lincoln	14134	0.2121	0.3544	0.4762	34.8222	20.6397	15.3642
05081	Little River	13171	0.3933	0.8068	1.0724	28.0497	14.2552	11.0596
05083	Logan	22353	0.5606	1.3069	1.8103	29.3647	13.8245	9.7059
05085	Lonoke	68356	0.4493	0.9261	1.3465	19.224	10.7045	7.6847
05087	Madison	15717	0.1542	0.2868	0.4736	44.2601	24.4707	16.2827
05089	Marion	16653	0.3223	0.6913	1.0264	30.1171	14.6807	10.1044
05091	Miller	43462	2.6696	6.2121	8.8357	7.7991	3.6569	2.5394
05093	Mississippi	46480	1.5703	3.6706	5.1547	10.5306	5.1028	3.8471
05095	Monroe	8149	0.863	1.903	2.5119	15.1145	8.2353	6.2996
05097	Montgomery	9487	0.1139	0.1768	0.2992	49.6501	30.62	24.2912
05099	Nevada	8997	0.1931	0.2801	0.3892	36.6594	25.2156	18.6577
05101	Newton	8330	0.044	0.0813	0.2696	53.8614	27.5946	26.7216
05103	Ouachita	26120	1.3438	3.0347	4.1474	11.1714	5.6874	4.4004
05105	Perry	10445	0.2867	0.5363	0.7456	31.5959	15.8985	11.3403
05107	Phillips	21757	1.103	2.4477	3.3319	15.07	8.118	5.9944
05109	Pike	11291	0.0779	0.122	0.254	55.5559	34.528	28.3299
05111	Poinsett	24583	1.2428	2.8991	3.7492	12.752	6.359	4.5708
05113	Polk	20662	0.3065	0.6638	0.9445	26.1485	12.9042	9.8498
05115	Pope	61754	0.9642	2.0715	2.9991	13.859	7.1487	5.0395
05117	Prairie	8715	0.5401	1.2045	1.5536	19.9944	9.8846	7.2231
05119	Pulaski	382748	2.123	5.2428	8.1295	5.5785	2.3737	1.4723
05121	Randolph	17969	0.3306	0.7686	1.061	27.7203	13.3112	10.1784
05123	St. Francis	28258	1.4336	3.1434	4.4564	9.1009	4.6169	3.2893
05125	Saline	107118	0.5997	1.1948	1.9123	14.7248	7.9361	5.0881
05127	Scott	11233	0.1913	0.334	0.5232	30.22	16.4825	14.952
05129	Searcy	8195	0.0433	0.0788	0.3023	49.41	27.2698	23.7297
05131	Sebastian	125744	2.2208	5.2642	7.4218	7.8807	3.8119	2.7883
05133	Sevier	17058	0.3632	0.784	1.0696	28.1515	15.6988	12.7407
05135	Sharp	17264	0.3613	0.7929	1.2287	24.5543	11.6209	7.9254
05137	Stone	12394	0.0297	0.0607	0.3259	58.4718	28.5201	21.7311
05139	Union	41639	1.6378	3.5456	4.8953	12.0646	6.5055	5.0885
05141	Van Buren	17295	0.2369	0.4293	0.7602	30.203	14.7694	12.5324
05143	Washington	203065	1.9201	4.7356	7.2939	7.6429	3.5381	2.3944
05145	White	77076	0.4119	0.8995	1.2873	23.0442	11.5478	8.2298
05147	Woodruff	7260	0.6174	1.3898	1.9022	17.8616	9.4059	6.8766
05149	Yell	22185	0.4337	0.928	1.2881	32.343	16.17	12.1416
06001	Alameda	1510271	4.3212	10.8054	16.8228	2.4117	0.9593	0.596
06003	Alpine	1175	0.3679	0.9814	1.4406	26.3896	12.7782	8.5942
06005	Amador	38091	1.4964	3.7999	5.479	9.9388	4.0734	2.6352
06007	Butte	220000	2.3802	6.0165	8.891	5.9478	2.3734	1.5282
06009	Calaveras	45578	0.8597	1.9404	3.0167	14.9239	6.6359	4.2006
06011	Colusa	21419	2.1438	5.2516	7.0521	6.6205	2.9314	2.0874
06013	Contra Costa	1049025	2.5868	6.6425	10.7338	3.7951	1.4632	0.8848
06015	Del Norte	28610	1.8052	4.4236	6.4001	7.2152	3.4724	2.2224
06017	El Dorado	181058	1.5436	3.8215	6.1206	8.3286	3.415	1.9745
06019	Fresno	930450	2.5631	6.432	9.9501	4.932	2.0415	1.3919
06021	Glenn	28122	1.8173	4.4877	6.1632	9.039	4.2615	3.1554
06023	Humboldt	134623	2.4133	6.2387	9.17	7.6243	3.4066	2.2559
06025	Imperial	174528	2.1024	5.1901	7.949	6.3368	2.9417	2.0813
06027	Inyo	18546	2.1642	5.536	7.8955	10.4803	4.8135	3.9729
06029	Kern	839631	2.2505	5.6857	8.5919	5.8275	2.5544	1.8108
06031	Kings	152982	1.9217	4.9647	7.0706	6.3574	2.7629	2.0428
06033	Lake	64665	1.7504	4.326	6.2861	8.4437	3.6366	2.3315
06035	Lassen	34895	0.9314	2.0758	2.8068	19.4793	9.8605	8.5254
06037	Los Angeles	9818605	4.3391	10.8887	16.1509	2.4011	0.9755	0.6454
06039	Madera	150865	1.6357	4.1121	5.9336	9.2516	4.0219	2.6448
06041	Marin	252409	2.87	7.7331	12.9389	4.1928	1.5417	0.9079
06043	Mariposa	18251	0.4884	1.1419	1.8655	25.1754	12.0471	7.2124
06045	Mendocino	87841	2.1999	5.7958	8.3378	9.3579	3.9785	2.9435
06047	Merced	255793	2.1267	5.3569	7.7514	5.4509	2.3511	1.6734
06049	Modoc	9686	1.1227	2.561	3.4231	19.5134	9.4518	8.0151
06051	Mono	14202	2.9607	9.1759	12.7785	11.163	5.8635	4.4266
06053	Monterey	415057	2.3411	5.6844	8.5167	6.0304	2.6578	1.8307
06055	Napa	136484	2.6615	6.877	10.2343	4.6186	1.8684	1.2018
06057	Nevada	98764	1.5042	3.9517	5.9962	10.4932	4.0582	2.498
06059	Orange	3010232	3.3082	8.3701	13.9839	2.8336	1.1146	0.6531
06061	Placer	348432	1.9937	4.9403	8.233	5.345	2.187	1.3204
06063	Plumas	20007	1.4721	3.5748	5.1398	11.0668	4.5983	2.9671
06065	Riverside	2189641	1.9387	4.8142	7.5526	5.4057	2.2416	1.4723
06067	Sacramento	1418788	2.7578	6.9028	10.9992	3.5252	1.4317	0.9033
06069	San Benito	55269	2.3166	5.6829	8.189	5.8491	2.4341	1.6952
06071	San Bernardino	2035210	2.3418	5.6481	8.6747	4.9367	2.0246	1.3886
06073	San Diego	3095313	3.2455	8.3793	13.5247	3.9249	1.5432	0.924
06075	San Francisco	805235	10.4589	28.3612	44.9575	1.0233	0.3991	0.2598
06077	San Joaquin	685306	2.6718	6.6073	10.1467	4.1699	1.7725	1.1375
06079	San Luis Obispo	269637	2.2682	5.7763	8.5443	5.6845	2.4141	1.6704
06081	San Mateo	718451	3.7917	9.5915	15.0519	2.7746	1.107	0.6856
06083	Santa Barbara	423895	3.2471	8.0442	12.0257	3.5745	1.4871	0.9768
06085	Santa Clara	1781642	3.2703	8.1104	13.1958	2.84	1.1561	0.7128
06087	Santa Cruz	262382	3.1394	7.8461	12.4239	4.5454	1.886	1.1647
06089	Shasta	177223	1.7098	4.28	6.6697	8.1266	3.6429	2.4882
06091	Sierra	3240	1.2533	3.1442	4.1422	14.6117	6.3657	4.1458
06093	Siskiyou	44900	2.2288	5.6113	7.7341	11.6837	5.2139	3.819
06095	Solano	413344	2.5479	6.5577	10.3486	4.2781	1.6889	1.0641
06097	Sonoma	483878	2.5289	6.6718	10.4732	4.3855	1.6787	1.0831
06099	Stanislaus	514453	2.7186	6.7248	9.9511	3.6073	1.4812	1.027
06101	Sutter	94737	2.2867	5.8627	8.4608	5.2197	2.2739	1.6543
06103	Tehama	63463	1.4343	3.4681	4.9125	11.5578	5.128	3.5705
06105	Trinity	13786	0.9205	2.2295	3.3016	20.3805	9.1583	6.0228
06107	Tulare	442179	2.0362	5.2051	7.5873	5.5703	2.3066	1.6212
06109	Tuolumne	55365	1.6578	4.4524	6.975	9.0295	3.5479	2.1872
06111	Ventura	823318	2.7934	6.9612	11.0244	3.7489	1.5193	0.9473
06113	Yolo	200849	2.6953	6.6616	10.0081	4.0705	1.7322	1.1448
06115	Yuba	72155	2.0307	5.2152	7.5577	9.7457	4.0972	2.6601
08001	Adams	441603	3.1882	8.0165	12.528	3.5896	1.5306	1.0136
08003	Alamosa	15445	3.0119	7.192	9.9709	6.8306	3.1834	2.3948
08005	Arapahoe	572003	3.1744	7.8866	12.6527	3.1548	1.2929	0.8096
08007	Archuleta	12084	1.1525	2.813	4.2813	14.4283	5.7998	3.7101
08009	Baca	3788	0.483	1.1921	1.8292	21.2723	12.7006	15.3634
08011	Bent	6499	1.8443	4.9002	6.3356	9.5192	4.8031	3.7677
08013	Boulder	294567	3.1862	7.8296	11.994	3.6472	1.4751	0.934
08014	Broomfield	55889	2.6083	6.477	10.4653	3.6055	1.4462	0.8861
08015	Chaffee	17809	2.7082	6.5187	8.7494	7.1773	3.1125	2.1925
08017	Cheyenne	1836	1.8816	4.7227	6.5345	14.4533	7.3584	6.6565
08019	Clear Creek	9088	1.4601	3.7749	5.2874	12.7809	5.1431	2.7643
08021	Conejos	8256	0.8443	1.7571	2.2692	17.835	9.1053	7.0484
08023	Costilla	3524	0.7586	1.6114	2.1849	19.6161	8.8748	7.5154
08025	Crowley	5823	0.8366	2.2205	2.8621	15.8014	6.9737	4.6701
08027	Custer	4255	0.8693	2.0011	2.7651	22.9041	8.8241	6.6098
08029	Delta	30952	1.211	3.0865	4.3308	11.3531	4.546	3.1601
08031	Denver	600158	6.2365	15.5428	23.242	1.7368	0.7018	0.4637
08033	Dolores	2064	0.5749	1.263	1.616	21.4248	10.3697	8.6878
08035	Douglas	285465	1.7699	4.8607	8.159	5.9571	2.2185	1.3167
08037	Eagle	52197	2.1299	5.369	8.7376	6.4602	2.6424	1.6451
08039	Elbert	23086	0.4348	1.1058	1.5505	23.8929	9.2569	6.521
08041	El Paso	622263	2.5862	6.522	10.3907	5.218	2.0294	1.3106
08043	Fremont	46824	2.6379	7.0581	9.2525	7.3619	2.983	2.1744
08045	Garfield	56389	2.7016	7.2376	10.8647	7.2148	2.7871	1.6719
08047	Gilpin	5441	0.8888	2.2758	4.033	11.0793	4.3226	2.3583
08049	Grand	14843	1.7467	4.0853	5.8706	9.3899	4.3945	3.0033
08051	Gunnison	15324	3.4823	9.3807	12.7525	8.9174	3.5272	2.5096
08053	Hinsdale	843	0.7637	2.1598	3.2749	11.8814	4.0819	6.8232
08055	Huerfano	6711	3.1009	7.031	9.12	17.0731	8.3676	6.5789
08057	Jackson	1394	2.0307	4.9812	7.3511	18.2037	7.3094	7.1173
08059	Jefferson	534543	3.2355	8.1288	13.0213	3.3712	1.3224	0.7715
08061	Kiowa	1398	0.1403	0.2044	0.3036	43.874	28.2264	23.2994
08063	Kit Carson	8270	1.4059	3.017	4.1992	16.5431	11.5313	7.2047
08065	Lake	7310	4.757	11.6767	15.5408	4.5958	2.2758	1.5993
08067	La Plata	51334	1.7984	4.3989	6.583	12.1013	5.244	3.4782
08069	Larimer	299630	2.7264	6.9765	10.6068	4.857	1.9969	1.3176
08071	Las Animas	15507	3.8742	10.7695	14.9765	11.353	5.0516	3.8755
08073	Lincoln	5467	0.3499	0.6863	1.0072	31.223	18.5698	17.3558
08075	Logan	22709	2.3759	5.7011	7.7799	8.0408	4.038	3.2333
08077	Mesa	146723	2.1133	5.3962	8.1313	5.6935	2.3409	1.5611
08079	Mineral	712	0.5975	1.6505	2.4187	19.9778	7.9516	6.3181
08081	Moffat	13795	2.8604	6.7936	9.8341	7.6008	3.4302	2.6763
08083	Montezuma	25535	2.0693	5.0351	6.7808	10.6691	4.8701	3.4702
08085	Montrose	41276	1.7514	4.2555	6.0711	8.8752	3.6477	2.9484
08087	Morgan	28159	2.7234	6.7236	8.8699	6.4912	2.8691	2.159
08089	Otero	18831	3.3542	8.6294	11.5865	4.466	1.9933	1.5539
08091	Ouray	4436	3.9469	9.6734	12.8163	11.6559	4.7403	3.1282
08093	Park	16206	0.6849	1.6393	2.5524	19.2694	7.4814	4.8239
08095	Phillips	4442	1.6892	3.9367	5.1289	9.7245	4.7357	3.8554
08097	Pitkin	17148	3.2239	9.3545	13.4067	7.697	2.7809	1.7207
08099	Prowers	12551	2.9486	7.0117	9.4938	5.9781	2.9363	2.1424
08101	Pueblo	159063	3.2375	8.1848	12.1014	4.7472	2.2554	1.5412
08103	Rio Blanco	6666	2.0575	5.4219	7.6466	8.9782	3.4993	4.2111
08105	Rio Grande	11982	2.7124	6.4882	8.4003	7.4941	3.241	2.4604
08107	Routt	23509	2.3099	6.2905	9.7225	9.5932	3.9768	2.9082
08109	Saguache	6108	1.2581	3.5531	5.1037	17.682	7.3617	6.4998
08111	San Juan	699	6.1829	18.9339	24.4348	5.5647	2.4036	1.2264
08113	San Miguel	7359	3.6005	10.5144	15.2344	11.2018	3.9355	2.7489
08115	Sedgwick	2379	2.466	6.3142	8.4367	7.3149	3.5945	2.5396
08117	Summit	27994	3.0122	7.8805	12.5709	5.0829	2.0259	1.2279
08119	Teller	23350	1.5706	4.0391	5.7145	10.3783	4.093	2.5209
08121	Washington	4814	1.5818	3.8626	4.9508	22.9152	11.8118	10.6778
08123	Weld	252825	2.2956	5.895	8.7322	5.9501	2.4322	1.7114
08125	Yuma	10043	3.4431	8.7574	11.4267	11.2763	5.5721	4.7058
09001	Fairfield	916829	3.4272	8.2597	12.6964	3.5261	1.5022	0.9526
09003	Hartford	894014	3.2162	7.5	11.0452	3.4862	1.5576	1.0345
09005	Litchfield	189927	1.9873	4.6157	6.808	6.5357	2.981	2.0546
09007	Middlesex	165676	1.8977	4.4425	6.8648	5.9766	2.5064	1.6742
09009	New Haven	862477	3.1908	7.6373	11.8813	3.5501	1.5325	0.9825
09011	New London	274055	2.3099	5.3908	8.1363	5.5558	2.4121	1.661
09013	Tolland	152691	1.4897	3.3392	5.0181	6.5834	2.9384	2.0062
09015	Windham	118428	1.755	3.9234	5.671	7.018	3.3323	2.3863
10001	Kent	162310	1.7227	3.8869	5.4462	7.3918	3.5707	2.6622
10003	New Castle	538479	3.2077	7.7484	11.4904	3.6377	1.606	1.0169
10005	Sussex	197145	1.4591	3.3033	4.8165	7.6354	3.6002	2.5785
11001	District of Columbia	601723	6.9169	17.6973	25.0624	1.6679	0.6898	0.489
12001	Alachua	247336	2.5021	5.7938	8.5531	5.7885	2.5924	1.7413
12003	Baker	27115	1.2215	2.6592	3.4734	12.0856	5.839	4.4102
12005	Bay	168852	2.9675	7.2208	10.5846	4.9653	2.0131	1.2824
12007	Bradford	28520	1.1106	2.4661	3.4508	9.9211	4.3976	3.1504
12009	Brevard	543376	2.5395	6.1591	9.5647	4.5321	1.8047	1.1279
12011	Broward	1748066	3.9242	9.5039	15.0325	2.7257	1.0697	0.6217
12013	Calhoun	14625	0.8133	1.8618	2.3991	15.418	6.7885	5.1695
12015	Charlotte	159978	1.9964	4.9123	7.49	5.7277	2.3186	1.4955
12017	Citrus	141236	1.252	3.1552	4.8514	7.8138	3.0615	1.9709
12019	Clay	190865	1.6167	3.916	6.1804	6.9375	2.727	1.7355
12021	Collier	321520	2.0633	5.0311	8.0509	6.0949	2.5032	1.5386
12023	Columbia	67531	1.3133	2.8473	4.1907	10.3819	5.1769	3.6117
12027	DeSoto	34862	1.7822	4.3195	5.9581	8.44	3.8161	2.9159
12029	Dixie	16422	0.6913	1.5387	2.3266	14.2411	6.4075	4.2139
12031	Duval	864263	2.8187	6.7586	10.3961	3.9912	1.6383	1.0104
12033	Escambia	297619	2.611	6.1539	9.4009	4.5579	1.9647	1.2786
12035	Flagler	95696	1.3084	3.4527	6.3289	7.5276	2.9797	1.6788
12037	Franklin	11549	1.516	3.811	5.0899	9.6535	4.3589	3.2315
12039	Gadsden	46389	1.1192	2.483	3.4773	11.1826	5.2556	3.7878
12041	Gilchrist	16939	0.9924	2.318	3.207	14.0694	6.353	4.4996
12043	Glades	12884	0.9097	2.1454	3.3474	15.5191	6.7045	4.2137
12045	Gulf	15863	1.0461	2.4602	3.3848	21.7519	9.7034	7.6715
12047	Hamilton	14799	0.8266	1.8914	2.519	13.8538	6.3813	4.6779
12049	Hardee	27731	1.1574	2.6263	3.4359	11.7676	5.7184	4.3259
12051	Hendry	39140	1.251	3.1513	4.6035	15.0439	6.7012	4.3755
12053	Hernando	172778	1.9184	4.8708	7.5429	5.734	2.3957	1.5593
12055	Highlands	98786	1.8217	4.1698	5.9925	6.7288	2.9744	2.0542
12057	Hillsborough	1229226	3.0877	7.6584	11.7831	3.9467	1.5554	0.9489
12059	Holmes	19927	0.7179	1.5506	2.0206	15.8687	7.2535	5.3946
12061	Indian River	138028	1.9091	4.6961	6.9099	5.549	2.249	1.5649
12063	Jackson	49746	0.669	1.4338	1.9199	15.7398	7.7529	5.7928
12065	Jefferson	14761	0.2771	0.4226	0.6088	26.7308	17.8455	12.7779
12067	Lafayette	8870	0.4451	0.8666	1.1767	22.848	12.9429	9.0976
12069	Lake	297052	1.621	3.9448	5.9792	6.7507	2.7951	1.7972
12071	Lee	618754	1.9735	5.0816	8.1787	5.9391	2.2959	1.4197
12073	Leon	275487	2.5417	5.8302	9.0043	5.3729	2.459	1.6226
12075	Levy	40801	0.8194	1.8467	2.6224	13.4723	6.128	4.3877
12077	Liberty	8365	0.3022	0.6169	0.8772	26.412	12.5593	8.8099
12079	Madison	19224	0.3974	0.6918	0.9262	22.4482	12.278	9.2784
12081	Manatee	322833	2.6616	6.6505	10.2017	4.9838	2.0524	1.307
12083	Marion	331298	1.4308	3.5541	5.4451	8.0787	3.3375	2.1779
12085	Martin	146318	2.0448	5.0089	8.3162	5.8594	2.4174	1.4569
12086	Miami-Dade	2496435	4.4499	10.7585	15.5223	2.3846	0.9921	0.6568
12087	Monroe	73090	4.1822	10.884	15.7481	3.678	1.5214	1.1204
12089	Nassau	73314	1.3221	3.2127	4.89	11.4885	5.2085	3.5247
12091	Okaloosa	180822	2.2584	5.4548	8.3137	5.8201	2.6035	1.6896
12093	Okeechobee	39996	1.4963	3.1843	4.7604	10.1252	4.9747	3.5602
12095	Orange	1145956	2.7123	6.6242	10.5779	3.9876	1.6454	0.9658
12097	Osceola	268685	2.0275	5.1331	8.0925	5.4573	2.1329	1.3332
12099	Palm Beach	1320134	3.0216	7.5342	12.3379	3.6815	1.4165	0.8038
12101	Pasco	464697	2.19	5.7748	9.1709	5.18	1.9518	1.1998
12103	Pinellas	916542	4.0352	10.0168	15.1375	2.3735	0.9422	0.5993
12105	Polk	602095	1.9486	4.6196	7.1381	6.2057	2.614	1.6679
12107	Putnam	74364	1.2386	3.0236	4.2062	10.9487	4.7112	3.2991
12109	St. Johns	190039	1.7525	4.3986	7.0247	7.8678	3.2527	1.9243
12111	St. Lucie	277789	2.0718	4.9299	7.6053	4.702	1.9413	1.2083
12113	Santa Rosa	151372	1.3015	2.8654	4.2548	8.264	3.6831	2.4722
12115	Sarasota	379448	2.7368	6.8175	10.5518	4.355	1.6974	1.0547
12117	Seminole	422718	2.636	6.4813	10.6145	3.7383	1.4959	0.8991
12119	Sumter	93420	0.9237	2.4553	4.0072	9.9709	4.2884	2.6601
12121	Suwannee	41551	0.8307	1.9299	2.648	16.0377	7.366	5.3374
12123	Taylor	22570	1.0494	2.2953	3.1297	12.3857	5.6496	4.3842
12125	Union	15535	0.5737	1.3366	1.8639	14.8989	6.4253	4.6253
12127	Volusia	494593	2.9969	7.1978	10.7663	4.0817	1.6937	1.0901
12129	Wakulla	30776	0.6855	1.4419	2.0045	13.4456	6.4699	4.6094
12131	Walton	55043	1.0678	2.3762	3.4834	11.2853	5.3749	3.7391
12133	Washington	24896	0.3564	0.7398	1.0164	23.2128	11.2691	8.1884
13001	Appling	18236	0.4839	0.9662	1.2624	20.2394	10.3281	7.9811
13003	Atkinson	8375	0.4209	0.7504	1.0343	21.6144	12.2147	9.2999
13005	Bacon	11096	0.3844	0.881	1.1705	23.4334	11.0674	8.3208
13007	Baker	3451	0.2154	0.4626	0.572	33.8218	15.6589	12.5706
13009	Baldwin	45720	1.6758	3.6237	5.0589	9.0066	4.0028	2.6995
13011	Banks	18395	0.4107	0.8729	1.2176	19.081	9.0797	6.4471
13013	Barrow	69367	1.0735	2.6621	3.8977	8.9293	3.6382	2.4652
13015	Bartow	100157	0.9474	2.2939	3.3271	13.0976	6.596	4.6304
13017	Ben Hill	17634	1.9903	4.4897	6.5175	6.4697	3.0213	2.2441
13019	Berrien	19286	0.5477	1.1299	1.4664	17.1107	8.7172	6.8261
13021	Bibb	155547	2.3108	5.4654	8.3411	4.7035	2.0235	1.2463
13023	Bleckley	13063	0.7682	1.4738	2.0502	13.6632	7.3303	5.6708
13025	Brantley	18411	0.4299	0.835	1.1615	21.9021	12.1036	8.7434
13027	Brooks	16243	0.9862	2.2006	2.9542	14.5259	6.7184	5.3457
13029	Bryan	30233	0.9246	2.2021	3.3646	12.913	5.9687	4.2995
13031	Bulloch	70217	1.6256	4.0437	5.9957	9.7097	4.6393	3.3662
13033	Burke	23316	0.4264	0.9545	1.306	20.8983	8.9841	6.6933
13035	Butts	23655	0.6799	1.4972	2.0525	13.193	6.4015	4.4824
13037	Calhoun	6694	0.8626	2.0674	2.7748	17.7972	8.6766	7.2542
13039	Camden	50513	1.1945	3.0399	4.8318	9.5945	4.4032	2.894
13043	Candler	10998	0.9333	2.0988	2.8664	13.3518	6.6298	4.962
13045	Carroll	110527	1.0646	2.6185	3.6929	11.4847	5.0259	3.6159
13047	Catoosa	63942	0.7557	1.5491	2.4251	11.8466	5.773	3.5864
13049	Charlton	12171	0.2054	0.356	0.4683	35.0279	20.4741	15.6593
13051	Chatham	265128	2.6494	6.7695	10.3799	4.9936	1.9162	1.1466
13053	Chattahoochee	11267	0.8376	1.8955	2.9969	9.2861	4.1355	2.7103
13055	Chattooga	26015	0.4596	0.9509	1.3736	21.1244	10.4888	7.1105
13057	Cherokee	214346	1.1083	2.765	5.0186	9.4049	3.9112	2.3396
13059	Clarke	116714	2.8959	6.9924	10.8021	4.2205	1.7417	1.0564
13061	Clay	3183	0.7121	1.6743	2.2051	17.904	8.5096	5.8718
13063	Clayton	259424	1.7726	4.047	6.9082	4.9003	2.1119	1.2465
13065	Clinch	6798	0.4136	0.8848	1.2484	22.3647	12.1298	9.3554
13067	Cobb	688078	1.8913	4.6735	8.0072	4.7268	1.9421	1.1316
13069	Coffee	42356	1.0348	2.2848	3.191	12.7092	5.9946	4.7014
13071	Colquitt	45498	0.8518	1.892	2.5306	14.2705	6.9407	5.4803
13073	Columbia	124053	1.1062	2.7437	4.3631	8.9862	3.7531	2.3722
13075	Cook	17212	0.4787	0.8323	1.1508	17.6426	10.3428	7.6564
13077	Coweta	127317	1.0583	2.5934	4.1844	9.3487	3.8756	2.5214
13079	Crawford	12630	0.4021	0.8805	1.2924	18.9026	8.8294	6.0749
13081	Crisp	23439	1.7353	3.7507	5.0657	7.6675	3.8129	2.9538
13083	Dade	16633	0.3578	0.5909	0.9935	22.0257	14.2706	7.7284
13085	Dawson	22330	0.3595	0.7782	1.2952	23.3842	10.7766	6.6872
13087	Decatur	27842	1.25	2.8379	3.6831	11.102	5.3383	4.0985
13089	DeKalb	691893	2.7316	6.5366	10.968	3.4566	1.4282	0.8431
13091	Dodge	21796	0.7975	1.7875	2.4011	16.8711	8.3725	6.6099
13093	Dooly	14918	0.8537	1.6575	2.248	14.4815	7.7802	5.9796
13095	Dougherty	94565	2.3472	5.7634	9.1297	4.8024	2.0044	1.275
13097	Douglas	132403	1.1031	2.8522	4.8158	8.6765	3.5707	2.3114
13099	Early	11008	1.1683	2.7372	3.6918	13.9641	6.5794	5.1136
13101	Echols	4034	0.4075	0.91	1.2462	21.1136	10.1423	7.3158
13103	Effingham	52250	0.6848	1.494	2.1598	18.1619	8.4264	5.8977
13105	Elbert	20166	0.9808	2.1365	2.8026	12.4301	5.4706	4.1665
13107	Emanuel	22598	1.314	2.9176	4.0671	13.0235	6.8466	5.513
13109	Evans	11000	0.8396	1.5746	2.3391	11.534	6.1568	4.5192
13111	Fannin	23682	0.5722	1.4511	2.2754	16.9399	7.0291	4.45
13113	Fayette	106567	1.0997	2.6528	4.5004	7.7305	3.1924	2
13115	Floyd	96317	1.358	3.2749	4.7755	9.2328	4.0991	2.9075
13117	Forsyth	175511	0.9385	2.4343	3.826	9.9178	3.9403	2.5822
13119	Franklin	22084	0.378	0.7546	1.023	20.6111	10.3509	7.4821
13121	Fulton	920581	3.2914	8.0062	13.1669	3.7527	1.5238	0.9001
13123	Gilmer	28292	0.5374	1.2586	1.9335	17.5912	7.3746	5.0051
13125	Glascock	3082	0.2136	0.4536	0.578	33.6397	15.8523	12.5603
13127	Glynn	79626	1.9121	4.7908	7.4663	6.4496	2.965	1.8891
13129	Gordon	55186	0.5322	1.1282	1.6561	17.0864	8.5644	6.0881
13131	Grady	25011	0.5066	1.0956	1.414	17.6621	8.5584	6.6053
13133	Greene	15994	0.6689	1.4194	2.0484	15.8072	7.2925	4.9472
13135	Gwinnett	805321	1.7636	4.2929	7.497	5.3093	2.088	1.2215
13137	Habersham	43041	0.5253	1.1173	1.5878	15.9201	7.6309	5.3321
13139	Hall	179684	1.0296	2.5239	3.7422	10.3975	4.5234	3.0924
13141	Hancock	9429	0.1826	0.366	0.6004	40.3593	21.0673	14.6113
13143	Haralson	28780	0.4467	0.8849	1.2159	18.5507	9.3517	6.9334
13145	Harris	32024	0.4801	1.0286	1.5376	17.6047	8.902	5.8046
13147	Hart	25213	0.5678	1.2284	1.7288	16.3382	7.5641	5.1347
13149	Heard	11834	0.2878	0.5589	0.7576	27.0806	13.7095	10.2133
13151	Henry	203922	1.0783	2.8007	4.8142	8.9303	3.4944	2.2552
13153	Houston	139900	1.8756	4.5575	7.101	5.5344	2.4997	1.6347
13155	Irwin	9538	0.4046	0.7366	0.9244	19.2952	10.3994	8.2716
13157	Jackson	60485	0.8805	2.0576	2.95	10.9443	4.8451	3.4045
13159	Jasper	13900	0.2649	0.628	1.0092	27.4063	11.7101	7.6275
13161	Jeff Davis	15068	0.411	0.8214	1.1616	22.6568	11.9342	8.7454
13163	Jefferson	16930	0.6201	1.3085	1.757	17.5581	9.102	6.9501
13165	Jenkins	8340	0.2906	0.6142	0.8357	26.0913	12.5746	9.1535
13167	Johnson	9980	0.5573	1.2103	1.6632	19.7604	10.2178	8.2269
13169	Jones	28669	0.879	1.9144	2.8715	12.0248	5.5821	3.8448
13171	Lamar	18317	1.1629	2.8058	3.8135	10.1475	4.8222	3.6049
13173	Lanier	10078	0.7209	1.5358	2.126	13.0596	6.6237	4.7375
13175	Laurens	48434	1.375	3.1004	4.3971	11.4858	5.6667	4.2916
13177	Lee	28298	1.0002	2.0878	3.1637	10.6047	4.8591	3.3849
13179	Liberty	63453	1.3106	3.1299	4.9068	7.5939	3.2685	2.137
13181	Lincoln	7996	0.4421	1.0071	1.3472	20.2053	9.0331	6.4055
13183	Long	14464	0.4076	0.8764	1.2629	21.1081	10.2158	7.2163
13185	Lowndes	109233	2.0137	4.7383	7.3808	6.4009	2.9816	1.9978
13187	Lumpkin	29966	0.9494	2.1702	3.1904	13.9175	6.3288	4.2524
13189	McDuffie	21875	1.1585	2.4343	3.422	9.2333	4.4588	3.3245
13191	McIntosh	14333	0.5131	1.1469	1.7556	18.9659	9.0319	5.6009
13193	Macon	14740	0.2538	0.5066	0.6527	29.4277	14.9876	11.5789
13195	Madison	28120	0.5017	1.0833	1.4772	16.6926	7.7615	5.8258
13197	Marion	8742	0.543	1.25	1.7519	20.614	9.0019	6.4491
13199	Meriwether	21992	0.5445	1.2506	1.6983	16.5078	7.5274	5.5518
13201	Miller	6125	0.8171	1.9529	2.8395	16.3676	7.5327	5.7162
13205	Mitchell	23498	0.9418	2.2315	3.0459	13.4914	6.2362	4.9009
13207	Monroe	26424	0.6409	1.3173	1.8916	14.3723	7.1816	4.8959
13209	Montgomery	9123	0.4604	0.9638	1.2206	18.5218	9.2849	7.5525
13211	Morgan	17868	0.7332	1.571	2.2772	14.2417	7.0869	4.74
13213	Murray	39628	0.7923	1.8127	2.554	13.2148	5.9401	4.1886
13215	Muscogee	189885	2.5828	6.5242	10.2195	4.0099	1.6255	1.0265
13217	Newton	99958	0.7467	1.8329	2.7738	12.0919	4.9731	3.3493
13219	Oconee	32808	0.6589	1.4731	2.5252	12.7162	5.8265	3.6587
13221	Oglethorpe	14899	0.3366	0.7439	1.0263	23.692	11.3138	8.2592
13223	Paulding	142324	0.8543	2.1339	3.2583	10.8287	4.3324	2.8915
13225	Peach	27695	1.391	3.5907	4.9831	7.0067	2.9836	2.0894
13227	Pickens	29431	0.4447	1.0232	1.5891	19.7289	8.5552	5.4526
13229	Pierce	18758	0.5892	1.3646	1.9412	15.3795	6.95	5.0032
13231	Pike	17869	0.4316	0.874	1.1538	18.4607	8.7855	6.635
13233	Polk	41475	0.8278	1.8333	2.5127	12.6749	5.8435	4.2455
13235	Pulaski	12010	1.4999	3.3575	4.5292	8.9394	4.3764	3.3518
13237	Putnam	21218	0.6787	1.6034	2.3392	14.3974	6.1673	3.9525
13239	Quitman	2513	0.499	0.9417	1.4871	16.8011	8.8459	5.2972
13241	Rabun	16276	0.9725	2.0159	3.0184	12.6037	6.0599	3.8947
13243	Randolph	7719	1.5042	3.7882	5.1501	9.8555	4.5191	3.4188
13245	Richmond	200549	2.427	5.9583	9.553	5.3457	2.1505	1.3339
13247	Rockdale	85215	1.1829	2.94	4.9465	7.7178	3.2225	2.0628
13249	Schley	5010	0.3387	0.573	0.7355	22.647	13.4167	10.3599
13251	Screven	14593	0.6239	1.3814	1.8734	18.5072	8.7442	6.4178
13253	Seminole	8729	0.2074	0.3845	0.5917	35.8372	18.3806	12.4928
13255	Spalding	64073	1.479	3.6939	5.4524	8.2686	3.5233	2.4929
13257	Stephens	26175	0.8353	1.9869	2.8242	13.0396	5.5059	3.8351
13259	Stewart	6058	1.1321	2.8698	4.0158	12.1452	5.7384	4.0899
13261	Sumter	32819	1.4601	3.4107	4.6907	8.8403	4.3374	3.4101
13263	Talbot	6865	0.3194	0.641	0.8666	24.8652	12.3907	9.3448
13265	Taliaferro	1717	0.3998	0.7913	1.0104	22.2427	12.3588	9.446
13267	Tattnall	25520	0.6317	1.3802	1.7536	17.8503	8.7385	7.0109
13269	Taylor	8906	0.1893	0.3484	0.4688	37.7639	21.1958	15.4355
13271	Telfair	16500	0.5172	1.0029	1.3315	18.8577	10.2225	7.2656
13273	Terrell	9315	1.1493	2.8206	3.739	10.8552	5.2305	3.9924
13275	Thomas	44720	1.2307	2.5736	3.427	10.6391	5.663	4.4816
13277	Tift	40118	1.7964	4.1304	5.8474	7.2064	3.7069	2.7708
13279	Toombs	27223	1.3196	2.9545	3.9685	8.8749	4.0261	2.9424
13281	Towns	10471	0.2891	0.5384	0.8889	26.3483	14.3555	8.8588
13283	Treutlen	6885	0.6512	1.3921	1.8092	15.148	7.8892	6.016
13285	Troup	67044	1.4951	3.5385	4.9975	8.0467	3.7411	2.7162
13287	Turner	8930	0.5285	0.9476	1.2338	15.3696	8.3911	6.3626
13289	Twiggs	9023	0.4261	0.7682	1.1273	18.7584	11.0551	7.5059
13291	Union	21356	0.4598	0.9062	1.3894	19.3152	9.9781	6.3287
13293	Upson	27153	1.5868	3.7918	5.5864	7.9844	3.4932	2.5119
13295	Walker	68756	0.5767	1.2437	1.7554	18.6498	8.7598	5.9074
13297	Walton	83768	0.6385	1.5062	2.3345	12.6907	5.3686	3.6034
13299	Ware	36312	1.9407	4.7281	6.686	7.5783	3.7495	2.8014
13301	Warren	5834	0.8132	1.7242	2.2686	12.899	6.2497	4.7186
13303	Washington	21187	0.543	1.2572	1.66	19.6055	8.9652	7.0642
13305	Wayne	30099	1.2188	2.746	3.8091	11.568	5.5355	4.2662
13307	Webster	2799	0.3518	0.6747	0.8767	22.5484	12.4403	9.0944
13309	Wheeler	7421	0.3031	0.5448	0.6749	25.0432	13.6086	10.7472
13311	White	27144	0.6486	1.5092	2.2337	15.0826	6.3745	4.1126
13313	Whitfield	102599	1.3223	3.217	4.8874	9.544	4.399	3.0883
13315	Wilcox	9255	0.4135	0.7485	0.9007	21.7407	13.1117	10.8571
13317	Wilkes	10593	0.6944	1.4466	1.9119	17.1833	8.2761	6.0629
13319	Wilkinson	9563	0.2747	0.5446	0.7605	26.4498	13.4812	9.5959
13321	Worth	21679	0.9762	2.2056	2.9306	15.0487	7.1402	5.4027
15001	Hawaii	185079	1.1381	2.6388	3.7887	15.8798	7.3842	5.5256
15003	Honolulu	953207	3.8465	9.7056	14.3857	4.9028	2.1424	1.4373
15005	Kalawao	90	0.0208	0.1075	0.3911	48.0281	9.3023	17.9014
15007	Kauai	67091	1.4802	3.9493	5.758	7.9259	3.0791	2.1562
15009	Maui	154834	2.3177	6.1255	9.4665	6.507	2.7949	2.5407
16001	Ada	392365	2.4277	6.2699	9.4543	4.5727	1.742	1.1343
16003	Adams	3976	0.9669	2.0854	2.7826	17.3954	9.3298	7.0666
16005	Bannock	82839	3.0766	7.755	11.1012	4.4479	1.8981	1.3021
16007	Bear Lake	5986	1.3636	3.29	4.558	14.7378	8.4881	6.6822
16009	Benewah	9285	1.3584	3.3023	4.4128	15.491	6.9965	4.6058
16011	Bingham	45607	1.6618	3.9127	5.3933	9.5596	4.709	3.6057
16013	Blaine	21376	2.5798	6.6352	9.0582	7.2054	3.0515	2.3228
16015	Boise	7028	0.9108	2.4969	3.308	23.5988	10.088	6.8371
16017	Bonner	40877	1.4013	3.3166	4.5159	13.8673	5.9752	3.7631
16019	Bonneville	104234	2.3327	6.36	9.3598	5.0578	2.0307	1.4234
16021	Boundary	10972	0.7583	1.7018	2.4994	16.9602	8.0429	5.3609
16023	Butte	2891	0.8783	2.1177	2.8486	18.6082	9.3997	8.0837
16025	Camas	1117	0.9628	2.693	3.64	18.615	8.7888	7.9429
16027	Canyon	188923	2.015	5.3428	7.72	5.6529	2.3123	1.6209
16029	Caribou	6963	1.6687	4.2734	5.5813	11.0885	4.8372	3.5604
16031	Cassia	22952	2.2131	5.063	6.6735	12.0552	5.6487	4.5286
16033	Clark	982	0.8304	2.0032	2.6419	18.3189	8.9075	8.2748
16035	Clearwater	8761	1.3907	3.6137	5.0951	12.4418	5.3225	3.2028
16037	Custer	4368	1.0486	2.7805	3.4187	15.4007	6.9733	7.2454
16039	Elmore	27038	2.1852	5.5761	7.9676	9.4799	4.342	3.2617
16041	Franklin	12786	0.8105	1.7821	2.2962	15.7693	7.6657	5.5321
16043	Fremont	13242	1.4952	3.7912	4.8938	11.3794	5.1921	3.775
16045	Gem	16719	2.1892	5.6164	7.5521	7.8015	3.4431	2.5108
16047	Gooding	15464	1.8639	4.5969	6.1336	7.7808	3.547	2.6114
16049	Idaho	16267	1.4457	3.5521	4.837	15.5453	6.5524	4.494
16051	Jefferson	26140	1.2776	3.05	4.1067	10.1156	4.6367	3.3837
16053	Jerome	22374	2.4137	5.6412	7.6243	7.5831	3.4016	2.4416
16055	Kootenai	138494	2.1948	6.0069	9.0238	5.8918	2.3371	1.4052
16057	Latah	37244	3.3966	8.604	11.6812	6.1948	2.7159	1.9314
16059	Lemhi	7936	1.5853	3.8585	5.2548	18.3716	9.1444	6.8498
16061	Lewis	3821	2.0503	4.8281	6.4198	8.1063	3.6879	2.4189
16063	Lincoln	5208	0.5793	1.3581	1.8594	17.7796	8.1011	5.8766
16065	Madison	37536	1.2634	2.9227	4.1913	8.0699	3.6163	2.5586
16067	Minidoka	20069	2.4011	6.4082	8.5984	6.9131	3.0537	2.3566
16069	Nez Perce	39265	2.6933	7.6561	10.9029	5.9056	2.5737	1.7055
16071	Oneida	4286	2.4311	6.868	8.5794	12.2763	6.2483	4.6135
16073	Owyhee	11526	0.9573	2.1858	3.1508	17.1143	8.2044	6.3997
16075	Payette	22623	2.0968	4.8536	6.7863	6.3502	3.2815	2.3375
16077	Power	7817	2.6824	6.5236	8.5657	9.9126	4.7549	3.5688
16079	Shoshone	12765	3.8811	10.6442	14.0505	6.0481	2.2479	1.4646
16081	Teton	10170	1.2569	3.1549	4.4864	11.3747	4.9868	3.7392
16083	Twin Falls	77230	2.8346	7.2292	9.8118	5.3886	2.2531	1.6204
16085	Valley	9862	1.7586	4.2306	5.7809	11.7568	5.1379	3.7085
16087	Washington	10198	2.7386	6.0212	7.8402	8.6151	3.9443	3.0807
17001	Adams	67103	3.6306	10.187	14.0343	6.6603	2.9905	2.1533
17003	Alexander	8238	2.3403	5.6393	7.4647	6.4159	2.7332	1.9786
17005	Bond	17768	1.1027	2.7957	3.6891	10.1436	4.5604	3.2521
17007	Boone	54165	2.4983	6.2887	9.0564	5.4148	2.1992	1.5382
17009	Brown	6937	2.3991	5.3725	6.8707	7.7905	3.7043	2.9672
17011	Bureau	34978	3.6016	9.4331	12.5897	5.0105	2.2535	1.6961
17013	Calhoun	5089	1.0983	3.005	4.3821	15.3608	6.0478	3.891
17015	Carroll	15387	2.5384	6.5598	8.872	7.6426	3.2991	2.4604
17017	Cass	13642	3.6094	10.2933	13.3368	4.7061	1.9274	1.4839
17019	Champaign	201081	3.5721	9.071	13.3268	4.3533	1.9956	1.3892
17021	Christian	34800	3.3976	9.159	12.5734	4.5337	1.8727	1.4345
17023	Clark	16335	1.0521	2.3882	3.1817	13.4096	6.6948	5.0478
17025	Clay	13815	1.4428	3.7313	4.854	12.9139	6.578	4.9187
17027	Clinton	37762	2.8556	7.6127	10.0515	4.9393	2.0329	1.4545
17029	Coles	53873	3.733	9.3243	12.8848	4.7957	2.104	1.5768
17031	Cook	5194675	6.2567	16.1546	25.3628	1.6652	0.6818	0.4383
17033	Crawford	19817	2.6132	6.6127	8.5719	8.6618	3.7109	2.7942
17035	Cumberland	11048	0.5328	1.0878	1.3952	17.5752	9.4142	7.4842
17037	DeKalb	105160	3.0434	7.4741	10.527	3.9793	1.6432	1.1563
17039	De Witt	16561	2.6685	6.9885	9.4953	6.3609	2.8469	2.1481
17041	Douglas	19980	1.84	4.5907	5.9888	6.361	2.7312	2.0462
17043	DuPage	916924	3.0104	7.2842	11.1688	2.8609	1.2038	0.7779
17045	Edgar	18576	2.8653	6.929	9.5677	8.0395	4.0414	3.2052
17047	Edwards	6721	0.9271	2.1511	2.7305	17.3848	8.5003	6.6736
17049	Effingham	34242	2.3192	5.5568	7.5555	8.0418	3.9288	2.765
17051	Fayette	22140	1.432	3.3048	4.3855	14.3775	7.6163	5.7284
17053	Ford	14081	2.3882	6.1982	8.0396	5.7057	2.4172	1.8655
17055	Franklin	39561	3.1534	7.9446	10.4525	5.1262	2.1742	1.6923
17057	Fulton	37069	3.0026	7.7206	9.9601	6.0726	2.6078	1.9603
17059	Gallatin	5589	1.5425	3.9732	5.4725	13.4603	6.3065	4.8998
17061	Greene	13886	2.1886	5.1714	6.4349	8.7084	3.8748	2.9266
17063	Grundy	50063	2.7907	7.5354	10.3432	4.6022	1.8478	1.2646
17065	Hamilton	8457	0.1886	0.3619	0.4417	38.088	19.7831	16.2702
17067	Hancock	19104	2.4533	6.3704	8.3248	7.7488	3.4293	2.5019
17069	Hardin	4320	0.3258	0.7129	1.0009	28.6796	13.1872	9.0578
17071	Henderson	7331	1.4262	3.7	4.7585	11.3598	5.1671	3.8777
17073	Henry	50486	3.1786	8.5231	11.3918	5.6253	2.4303	1.7634
17075	Iroquois	29718	2.8063	7.0714	9.3446	6.8262	3.1105	2.3286
17077	Jackson	60218	2.8512	7.3395	10.7492	5.7683	2.4012	1.6562
17079	Jasper	9698	1.4808	3.4842	4.8047	13.7289	6.2285	4.7069
17081	Jefferson	38827	1.9046	4.6708	6.4441	9.5393	4.3798	3.286
17083	Jersey	22985	2.6276	6.6287	8.7245	6.8328	2.8017	1.9406
17085	Jo Daviess	22678	3.6352	9.346	13.9244	6.1967	2.6162	1.8232
17087	Johnson	12582	0.645	1.4372	2.0079	16.663	8.3459	5.5143
17089	Kane	515269	2.7607	6.9255	10.1649	3.8411	1.5852	1.0492
17091	Kankakee	113449	3.3857	8.746	12.4722	4.4177	1.834	1.2747
17093	Kendall	114736	1.9846	4.867	7.4853	5.0194	2.0746	1.3779
17095	Knox	52919	3.4409	8.6545	11.8606	4.5066	1.9999	1.4064
17097	Lake	703462	2.9672	7.327	11.1503	3.3155	1.373	0.8701
17099	LaSalle	113924	4.1851	11.2283	15.7338	3.9564	1.5984	1.1065
17101	Lawrence	16833	2.3719	6.0014	8.081	8.6497	4.054	2.9696
17103	Lee	36031	2.725	6.8708	9.4347	5.6811	2.496	1.7782
17105	Livingston	38950	3.1266	8.3852	11.8245	5.3372	2.2115	1.6653
17107	Logan	30305	3.2135	8.1667	10.9731	5.2984	2.3313	1.7044
17109	McDonough	32612	3.0992	8.0446	11.15	4.9191	2.1701	1.6165
17111	McHenry	308760	2.3888	6.1575	9.1511	4.3805	1.7242	1.13
17113	McLean	169572	2.693	7.1687	10.6072	4.82	2.0021	1.3971
17115	Macon	110768	2.8997	7.1022	10.7377	4.1314	1.7946	1.2368
17117	Macoupin	47765	3.1707	8.5023	11.2185	6.6973	2.7459	2.0636
17119	Madison	269282	3.132	8.0408	11.8215	3.6942	1.4925	0.9819
17121	Marion	39437	2.3775	5.8538	8.0397	8.0579	4.0787	3.0176
17123	Marshall	12640	2.8048	7.1991	9.4232	6.2784	2.5663	1.8565
17125	Mason	14666	3.5456	9.286	11.827	5.9626	2.3976	1.8151
17127	Massac	15429	2.4327	5.8382	7.6408	7.637	3.455	2.4066
17129	Menard	12705	1.5237	4.0902	5.699	8.0897	3.1272	2.2167
17131	Mercer	16434	2.0904	5.927	7.3324	8.5328	3.4949	2.6169
17133	Monroe	32957	2.2669	5.9092	8.2678	6.6026	2.5297	1.6969
17135	Montgomery	30104	3.1208	7.9379	10.2732	6.2039	2.5914	1.9991
17137	Morgan	35547	2.5007	6.4861	8.7517	5.9177	2.6644	2.0087
17139	Moultrie	14846	2.3805	6.0734	7.7514	7.909	3.6183	2.894
17141	Ogle	53497	2.8915	7.2302	9.9881	5.6555	2.3762	1.6926
17143	Peoria	186494	3.7711	9.7581	14.7359	3.4801	1.4282	0.9476
17145	Perry	22350	2.0403	5.1379	6.8181	8.8038	4.0339	2.9594
17147	Piatt	16729	1.9352	4.904	6.6343	7.9981	3.8329	2.7879
17149	Pike	16430	1.5948	3.9886	5.5049	13.7524	6.7554	4.6372
17151	Pope	4470	0.3462	0.8241	1.1665	26.2624	11.6741	8.1513
17153	Pulaski	6161	0.6434	1.5723	2.0988	17.1454	7.7623	5.6518
17155	Putnam	6006	2.61	7.5314	10.0459	6.3848	2.5433	1.7949
17157	Randolph	33476	2.1785	5.2286	7.0649	7.8195	3.3198	2.2762
17159	Richland	16233	2.1773	5.9068	7.6563	8.4354	3.8649	2.9124
17161	Rock Island	147546	3.7891	10.1977	15.1414	3.3257	1.316	0.8476
17163	St. Clair	270056	3.3238	8.4701	12.4751	3.374	1.3262	0.8667
17165	Saline	24913	1.7248	4.1301	5.6015	10.2023	5.3266	4.1636
17167	Sangamon	197465	3.5136	9.1034	13.6683	3.6673	1.4571	0.9825
17169	Schuyler	7544	1.972	4.7601	6.3418	10.7536	4.9853	3.6664
17171	Scott	5355	2.7753	7.5622	9.9446	8.0392	3.5167	2.599
17173	Shelby	22363	1.3614	3.2083	4.2509	14.1672	6.7864	5.0078
17175	Stark	5994	4.7617	11.7307	14.8231	5.6692	2.4801	1.9086
17177	Stephenson	47711	2.6375	6.3845	8.9667	5.0375	2.109	1.5654
17179	Tazewell	135394	2.7957	7.0087	10.1278	4.5444	1.9149	1.2843
17181	Union	17808	1.5453	3.5702	4.7869	10.1448	4.8812	3.5809
17183	Vermilion	81625	3.0302	7.5224	10.5329	4.8982	2.2184	1.5807
17185	Wabash	11947	2.3927	5.6913	7.5984	8.8381	3.9889	3.276
17187	Warren	17707	3.3556	9.072	12.2607	6.4396	2.915	2.1781
17189	Washington	14716	2.4103	5.933	7.8551	7.7377	3.3961	2.5282
17191	Wayne	16760	0.4901	1.1606	1.5849	21.1293	10.2985	7.5872
17193	White	14665	1.4187	3.4201	4.2963	13.4516	6.9602	5.6466
17195	Whiteside	58498	3.1368	7.9839	10.7476	4.748	1.998	1.4533
17197	Will	677560	2.5834	6.3762	9.4097	4.2667	1.7596	1.1643
17199	Williamson	66357	2.2779	5.9156	8.1489	6.6112	2.7074	1.862
17201	Winnebago	295266	3.2257	8.0027	11.7393	3.5416	1.4433	0.9651
17203	Woodford	38664	1.7465	4.4938	6.0119	8.5682	3.7769	2.6387
18001	Adams	34387	1.5928	3.5904	4.8753	9.1775	4.4041	3.3839
18003	Allen	355329	2.6433	6.6809	10.0363	4.435	1.8662	1.2601
18005	Bartholomew	76794	1.4522	3.3178	4.7697	7.8473	3.6779	2.6476
18007	Benton	8854	1.7705	4.6765	6.1644	9.5823	4.4076	3.3687
18009	Blackford	12766	2.4851	5.9348	7.6923	5.9266	2.5749	2.0039
18011	Boone	56640	1.5454	3.8856	5.5948	7.3652	3.1114	2.1941
18013	Brown	15242	0.7757	1.9297	2.6908	14.6386	6.0044	4.1445
18015	Carroll	20155	1.3222	3.1994	4.1907	10.4811	4.8409	3.5898
18017	Cass	38966	3.1841	7.6093	10.7066	5.9386	2.8045	2.0934
18019	Clark	110232	2.0111	4.9657	7.2141	7.2841	3.3603	2.2695
18021	Clay	26890	2.1065	4.8894	6.5381	8.6986	3.9901	2.9611
18023	Clinton	33224	2.0843	5.0025	6.8186	7.7885	3.725	2.7953
18025	Crawford	10713	0.618	1.4997	2.0576	15.4045	6.4762	4.3545
18027	Daviess	31648	1.9992	4.9332	6.7528	10.2839	4.6528	3.3893
18029	Dearborn	50047	1.4602	3.6267	5.2627	8.7772	3.6834	2.3804
18031	Decatur	25740	2.248	5.5164	7.7074	9.0145	4.0481	2.9584
18033	DeKalb	42223	2.3606	6.0174	8.0983	6.0858	2.5644	1.958
18035	Delaware	117671	3.0596	7.7835	11.4486	4.5731	1.9612	1.3952
18037	Dubois	41889	1.8915	4.5392	6.327	7.4191	3.1876	2.3393
18039	Elkhart	197559	2.118	5.2199	7.5597	5.9362	2.6036	1.8402
18041	Fayette	24277	2.0702	5.2062	6.7034	7.3385	3.0305	2.3346
18043	Floyd	74578	2.0194	4.7938	7.0475	5.7663	2.5016	1.6454
18045	Fountain	17240	1.7927	4.1817	5.4604	10.1028	4.9098	3.5467
18047	Franklin	23087	1.238	2.8516	3.8379	12.5808	5.4989	3.725
18049	Fulton	20836	2.112	5.4591	7.3705	8.6109	3.8398	2.8694
18051	Gibson	33503	2.1076	5.4667	6.9748	7.8563	3.3995	2.5458
18053	Grant	70061	2.7422	6.8718	9.5564	5.365	2.3339	1.7497
18055	Greene	33165	1.9535	4.5908	5.8627	11.4629	5.3929	4.0391
18057	Hamilton	274569	1.7703	4.4392	7.0518	5.1204	2.0762	1.346
18059	Hancock	70002	1.3841	3.3255	4.8559	7.3191	3.2356	2.2816
18061	Harrison	39364	0.9618	2.4063	3.353	12.4163	5.0932	3.5062
18063	Hendricks	145448	1.6832	3.9976	6.162	5.9547	2.7339	1.8505
18065	Henry	49462	2.2858	5.3933	7.2734	6.9874	3.3898	2.5663
18067	Howard	82752	2.8973	7.2079	10.2537	5.2701	2.308	1.6682
18069	Huntington	37124	2.6669	6.4007	9.1016	6.3973	2.9301	2.2165
18071	Jackson	42376	2.0528	5.096	6.7806	8.7679	4.1104	3.031
18073	Jasper	33478	1.5501	3.6562	5.1153	8.2632	3.5671	2.5004
18075	Jay	21253	2.0988	5.2712	6.9998	9.2209	4.1397	3.225
18077	Jefferson	32428	1.6842	4.0609	5.7003	11.2246	5.1771	3.9947
18079	Jennings	28525	1.6136	3.5534	4.7358	10.666	5.1343	3.9849
18081	Johnson	139654	1.7828	4.3689	6.4235	5.8811	2.4762	1.7502
18083	Knox	38440	2.6719	6.9825	9.3203	6.4596	2.9802	2.2922
18085	Kosciusko	77358	1.5985	3.8894	5.2634	8.0535	3.4983	2.5935
18087	LaGrange	37128	0.7869	1.7299	2.3723	13.5938	6.4639	4.6228
18089	Lake	496005	3.9515	9.9362	14.7152	2.7433	1.1126	0.7329
18091	LaPorte	111467	2.9806	7.6166	10.4445	4.767	2.1079	1.4821
18093	Lawrence	46134	1.4993	3.7223	5.1798	10.0501	4.4064	3.1767
18095	Madison	131636	2.6877	6.6839	9.492	4.6679	2.0557	1.465
18097	Marion	903393	3.2515	7.9483	12.2633	3.0337	1.2522	0.7949
18099	Marshall	47051	1.9063	4.8625	6.3454	7.7678	3.5103	2.6059
18101	Martin	10334	0.6877	1.4797	1.9305	15.2788	7.6702	5.6723
18103	Miami	36903	2.0308	4.5668	5.9509	8.1031	3.7294	2.7668
18105	Monroe	137974	2.2448	5.6317	8.3235	5.6269	2.2659	1.5428
18107	Montgomery	38124	1.9838	4.5823	6.2849	7.8208	3.617	2.747
18109	Morgan	68894	1.1076	2.799	4.041	9.943	4.1597	2.8005
18111	Newton	14244	1.39	3.5913	4.8116	8.1066	3.3568	2.4111
18113	Noble	47536	1.6598	4.1209	5.6381	7.8808	3.3956	2.4698
18115	Ohio	6128	1.3739	3.4154	4.6587	11.0047	4.4344	2.9939
18117	Orange	19840	1.3326	3.0112	4.0506	10.656	4.5635	3.3351
18119	Owen	21575	0.977	2.314	3.0685	13.8364	6.3937	4.6027
18121	Parke	17339	1.2828	2.8582	3.7734	10.9197	5.1973	3.7601
18123	Perry	19338	1.578	4.2444	5.7711	10.8886	4.4822	3.0524
18125	Pike	12845	1.2174	2.7788	3.626	14.8794	6.7168	5.2378
18127	Porter	164343	1.9899	4.9162	7.2072	5.4727	2.3381	1.5853
18129	Posey	25910	1.5642	4.1677	5.4995	9.741	3.9733	2.9207
18131	Pulaski	13402	0.7995	1.8277	2.4249	13.939	6.6125	4.9306
18133	Putnam	37963	1.6756	4.0089	5.4551	10.7584	5.4838	3.8216
18135	Randolph	26171	1.5348	3.7847	4.8343	9.3974	4.4539	3.4279
18137	Ripley	28818	1.4958	3.7572	4.9318	9.2565	4.2256	3.0853
18139	Rush	17392	1.7916	3.7688	5.0195	10.7301	5.1727	4.0013
18141	St. Joseph	266931	3.218	8.253	11.7057	3.6464	1.5075	1.0327
18143	Scott	24181	1.1616	2.5401	3.5917	10.708	5.0014	3.657
18145	Shelby	44436	2.0397	4.9477	7.0011	8.6599	4.0519	2.892
18147	Spencer	20952	0.8685	2.1073	2.8247	11.8874	5.1855	3.8515
18149	Starke	23363	1.2267	2.8402	3.8673	8.9738	3.8598	2.7813
18151	Steuben	34185	1.5733	3.8107	5.1693	8.0188	3.4633	2.4322
18153	Sullivan	21475	1.9159	4.9812	6.6207	8.9934	3.8463	2.7821
18155	Switzerland	10613	1.1395	2.5957	3.7641	18.7865	8.376	4.9489
18157	Tippecanoe	172780	2.6266	6.4142	9.9032	4.8416	2.1428	1.4177
18159	Tipton	15936	2.2541	5.821	7.571	9.0972	4.0877	3.0874
18161	Union	7516	0.8652	2.0363	2.6079	12.5681	5.7136	4.2898
18163	Vanderburgh	179703	3.0481	7.9669	11.5937	4.0301	1.6403	1.0941
18165	Vermillion	16212	2.4427	6.7875	8.8617	7.303	3.1574	2.2748
18167	Vigo	107848	3.2812	8.1864	11.3516	4.6157	2.0248	1.4402
18169	Wabash	32888	2.1217	5.0839	7.0152	7.728	3.51	2.6852
18171	Warren	8508	0.6318	1.4307	1.9076	16.0846	7.4926	5.4433
18173	Warrick	59689	1.6019	3.8862	5.5426	6.9132	2.9709	2.1174
18175	Washington	28262	0.868	2.0701	2.7816	13.8048	5.9284	4.401
18177	Wayne	68917	2.709	6.5037	9.1914	5.5549	2.6591	1.9993
18179	Wells	27636	1.3873	3.3454	4.7284	8.9569	3.9399	2.9602
18181	White	24643	1.77	4.1721	5.5467	8.2594	3.9149	2.9116
18183	Whitley	33292	1.6566	3.5417	4.772	8.5977	3.8562	2.9058
19001	Adair	7682	2.8583	7.6508	9.8888	8.4781	3.5348	2.7277
19003	Adams	4029	1.2814	3.3445	4.2007	11.1827	4.7679	3.5502
19005	Allamakee	14330	3.6147	8.9948	11.7805	8.084	3.2879	2.3643
19007	Appanoose	12887	3.118	8.1147	10.7104	8.3448	3.7193	2.7616
19009	Audubon	6119	1.8242	4.7343	6.2073	9.2992	4.0513	3.0534
19011	Benton	26076	2.5955	7.2264	9.3325	6.4774	2.6737	2.0305
19013	Black Hawk	131090	3.3485	9.6551	13.7795	3.6984	1.3929	0.9992
19015	Boone	26306	2.8577	8.03	10.4505	6.0965	2.4781	1.8248
19017	Bremer	24276	2.5725	6.5941	9.3523	6.3043	2.6628	1.9259
19019	Buchanan	20958	2.3301	6.1156	8.1529	6.5917	2.6627	1.9748
19021	Buena Vista	20260	3.5285	10.0048	13.3086	4.7659	1.9765	1.4623
19023	Butler	14867	1.4147	3.6638	4.6984	10.0792	4.1429	3.1416
19025	Calhoun	9670	1.4486	3.9222	5.0395	8.6502	3.6361	2.8068
19027	Carroll	20816	3.0149	8.2303	10.8937	5.0011	2.1477	1.6036
19029	Cass	13956	2.8213	6.9742	9.3113	6.442	2.8764	2.1414
19031	Cedar	18499	2.7417	6.939	9.0139	7.6682	3.4177	2.4798
19033	Cerro Gordo	44151	3.9994	10.105	13.8446	3.7699	1.6312	1.1937
19035	Cherokee	12072	2.9359	7.6638	10.0279	6.5737	2.9124	2.2662
19037	Chickasaw	12439	2.3977	5.6902	7.3134	7.1786	3.0797	2.299
19039	Clarke	9286	2.9651	7.9288	10.5719	7.3917	3.3509	2.4514
19041	Clay	16667	3.4495	8.3843	11.498	4.9993	2.2444	1.6835
19043	Clayton	18129	2.4748	6.2709	7.9241	8.7756	3.6858	2.6215
19045	Clinton	49116	4.0066	10.487	14.6218	3.8788	1.6157	1.1803
19047	Crawford	17096	4.0638	11.4356	15.0817	5.0842	2.1222	1.5923
19049	Dallas	66135	2.148	5.526	7.9366	5.3668	2.2466	1.5088
19051	Davis	8753	0.8298	1.7703	2.3042	17.368	8.1836	5.9575
19053	Decatur	8457	2.2035	5.3106	6.7392	8.6158	3.9788	2.9088
19055	Delaware	17764	2.1238	5.5412	7.2913	8.8038	3.7026	2.7778
19057	Des Moines	40325	3.1926	8.6656	12.1343	5.4282	2.3963	1.7149
19059	Dickinson	16667	3.5932	9.0726	12.4558	4.4042	1.8242	1.3046
19061	Dubuque	93653	3.9188	10.786	15.7806	3.8854	1.5253	1.0138
19063	Emmet	10302	2.4861	5.7754	7.8675	6.5357	2.9002	2.2354
19065	Fayette	20880	2.5859	6.6756	8.7478	6.174	2.6141	2.0042
19067	Floyd	16303	2.7467	7.3428	9.6163	6.1847	2.6212	1.9602
19069	Franklin	10680	2.1448	5.1298	6.682	8.9919	4.3337	3.2804
19071	Fremont	7441	2.2502	5.8072	7.833	8.1553	3.9488	2.7727
19073	Greene	9336	2.0539	5.5635	7.2607	7.6127	3.2544	2.4681
19075	Grundy	12453	1.868	4.9532	6.3242	8.5763	3.6618	2.7474
19077	Guthrie	10954	1.6772	4.4106	5.8514	9.5923	4.0544	2.8542
19079	Hamilton	15673	2.5809	7.0657	9.4387	6.1446	2.6615	1.9007
19081	Hancock	11341	1.7397	4.3598	5.4996	7.6708	3.495	2.6595
19083	Hardin	17534	2.551	6.6408	8.7668	6.1632	2.5708	1.9412
19085	Harrison	14928	3.2981	8.1232	10.1243	7.6472	3.4134	2.5609
19087	Henry	20145	2.5724	6.5195	8.4151	6.7987	2.8968	2.1799
19089	Howard	9566	2.8059	7.488	9.5136	6.9568	2.8048	2.1431
19091	Humboldt	9815	2.8713	7.6218	10.1514	6.6258	2.9011	2.1992
19093	Ida	7089	2.2724	6.0009	7.8324	6.6944	2.9618	2.2643
19095	Iowa	16355	1.9122	5.3543	6.943	10.343	4.6157	3.3903
19097	Jackson	19848	2.9782	7.0163	9.6373	6.1281	2.7079	1.9369
19099	Jasper	36842	2.3842	6.0505	8.0641	7.758	3.3032	2.4462
19101	Jefferson	16843	2.4771	6.7068	9.3162	7.0446	2.8953	2.2113
19103	Johnson	130882	2.9768	8.0702	12.1874	4.4526	1.7422	1.1345
19105	Jones	20638	3.2572	8.7476	11.3648	6.6778	2.8246	2.1397
19107	Keokuk	10511	1.2897	3.3504	4.1965	11.6311	5.0174	3.8248
19109	Kossuth	15543	2.6907	7.1085	9.4533	7.9082	3.684	2.7552
19111	Lee	35862	3.5063	8.7179	11.8671	4.9958	2.112	1.4946
19113	Linn	211226	3.3957	8.6887	12.5934	3.6715	1.4631	1.0043
19115	Louisa	11387	2.2625	6.1984	8.2695	7.6753	3.345	2.4989
19117	Lucas	8898	2.6674	7.3839	9.3936	7.6362	3.2856	2.4657
19119	Lyon	11581	1.3199	3.3222	4.4119	11.6792	5.5194	4.0429
19121	Madison	15679	1.1421	2.8189	3.7015	12.593	5.919	4.0627
19123	Mahaska	22381	2.7539	6.5794	8.8641	6.4008	2.869	2.1737
19125	Marion	33309	2.4675	6.7164	8.5308	7.9025	3.2313	2.4656
19127	Marshall	40648	3.4013	8.939	12.1826	5.2674	2.2659	1.6371
19129	Mills	15059	1.6554	3.8049	4.951	8.5276	4.0912	2.8789
19131	Mitchell	10776	2.5996	6.3291	8.4419	7.7932	3.4019	2.5043
19133	Monona	9243	3.1819	8.398	10.8806	6.4515	2.6937	2.0179
19135	Monroe	7970	2.67	6.6902	8.6368	8.9218	3.9991	2.9835
19137	Montgomery	10740	3.7683	10.5254	13.7505	5.2917	2.3535	1.7636
19139	Muscatine	42745	3.0638	7.922	10.8104	5.2341	2.2707	1.6741
19141	O'Brien	14398	2.8768	7.9011	10.0108	5.2451	2.2341	1.694
19143	Osceola	6462	1.3012	3.2926	4.2044	10.8574	5.0756	3.8436
19145	Page	15932	2.9928	7.9619	10.3025	6.1701	2.732	2.0493
19147	Palo Alto	9421	2.7409	7.1181	9.1158	6.9629	3.0064	2.3164
19149	Plymouth	24986	2.9424	7.9461	10.696	7.0936	2.9526	2.2171
19151	Pocahontas	7310	1.9999	5.3128	6.9036	10.6971	4.6393	3.6012
19153	Polk	430640	3.7851	9.5721	14.0515	2.9625	1.1968	0.8161
19155	Pottawattamie	93158	3.327	8.5503	12.2582	4.3703	1.8336	1.2464
19157	Poweshiek	18914	2.2704	5.6018	7.3547	7.4637	3.3947	2.54
19159	Ringgold	5131	1.6901	4.5368	5.5523	11.7411	5.6229	4.2337
19161	Sac	10350	3.2969	8.6364	11.0469	6.4312	2.8793	2.0646
19163	Scott	165224	3.6657	9.6848	14.4634	3.2808	1.2891	0.8562
19165	Shelby	12167	2.6722	7.1326	10.0475	6.944	2.8811	2.1088
19167	Sioux	33704	1.2093	3.0433	3.9823	10.1721	5.037	3.8229
19169	Story	89542	3.1826	8.3307	12.4916	4.1202	1.7073	1.2161
19171	Tama	17767	3.0452	7.9188	10.4133	6.4662	2.8331	2.115
19173	Taylor	6317	1.4227	3.8704	4.771	12.156	5.4146	4.107
19175	Union	12534	3.235	9.2611	11.871	5.013	2.0464	1.5454
19177	Van Buren	7570	0.9024	2.4176	3.0525	16.513	7.1283	5.4017
19179	Wapello	35625	3.2517	9.076	12.3121	4.7395	1.9556	1.3758
19181	Warren	46225	1.6033	4.182	6.3356	7.8675	3.3882	2.269
19183	Washington	21704	2.0587	5.279	6.9078	7.8536	3.3762	2.4673
19185	Wayne	6403	1.1356	2.8986	3.6894	14.5441	6.6586	5.1614
19187	Webster	38013	3.5662	9.4624	13.0243	4.4216	1.7933	1.2669
19189	Winnebago	10866	2.4571	6.1363	8.2363	5.3288	2.2533	1.6857
19191	Winneshiek	21056	2.4387	6.4137	8.6613	7.8441	3.2409	2.3744
19193	Woodbury	102172	3.7098	10.0066	13.7487	3.5406	1.432	1.0285
19195	Worth	7598	1.7463	3.9773	5.2039	9.0603	4.4818	3.2957
19197	Wright	13229	2.1321	5.7527	7.328	6.5106	2.7585	2.0975
20001	Allen	13371	2.1688	5.7011	7.5981	6.4987	2.9682	2.2179
20003	Anderson	8102	1.4667	3.3847	4.5257	11.6653	5.3264	4.0353
20005	Atchison	16924	2.4545	6.5363	8.944	6.5035	3.1186	2.3639
20007	Barber	4861	1.3273	3.3596	4.3327	11.3184	5.3576	4.1275
20009	Barton	27674	2.2654	5.5132	7.2772	6.1744	2.8821	2.2371
20011	Bourbon	15173	1.4946	3.7379	4.9956	9.3058	4.2886	3.1895
20013	Brown	9984	1.9772	4.5256	5.8384	9.1744	4.4526	3.3303
20015	Butler	65880	1.4698	3.5465	4.9674	9.149	4.2822	3.1377
20017	Chase	2790	1.7975	4.0412	5.1969	12.6292	6.249	4.7917
20019	Chautauqua	3669	0.2353	0.4168	0.5808	34.0136	20.4327	15.2942
20021	Cherokee	21603	2.0164	4.6272	6.1026	7.1666	3.5474	2.5789
20023	Cheyenne	2726	1.5057	3.9356	5.0625	12.8202	5.9532	4.747
20025	Clark	2215	0.2394	0.3788	0.4892	30.1147	19.7944	17.5756
20027	Clay	8535	1.5843	3.7963	4.9203	11.5201	5.3019	3.9736
20029	Cloud	9533	1.1662	2.9694	3.8367	13.7023	6.5555	5.034
20031	Coffey	8601	1.0187	2.5181	3.3494	14.0142	6.8038	4.9407
20033	Comanche	1891	0.8006	1.999	2.7568	25.8991	15.7366	12.311
20035	Cowley	36311	2.2759	5.2302	7.0422	7.5112	3.7531	2.7712
20037	Crawford	39134	2.8761	6.753	9.1194	6.1277	2.7816	2.0937
20039	Decatur	2961	2.5971	6.8456	9.0598	9.3598	4.5012	3.42
20041	Dickinson	19754	2.2206	5.7046	7.6713	9.2403	4.6567	3.4404
20043	Doniphan	7945	1.0061	2.5502	3.5805	13.9321	6.707	4.6899
20045	Douglas	110826	3.4366	8.5569	13.2467	3.8417	1.6884	1.154
20047	Edwards	3037	0.6789	1.7163	2.1553	21.1189	11.8822	9.5902
20049	Elk	2882	0.5828	1.5251	2.0157	21.6921	10.8948	8.2719
20051	Ellis	28452	2.8208	7.5172	11.1723	4.5369	1.9236	1.3997
20053	Ellsworth	6497	1.1827	3.1921	3.9527	10.958	4.5041	3.4843
20055	Finney	36776	2.8527	7.1309	9.844	4.6498	2.1139	1.5592
20057	Ford	33848	2.7569	6.9235	9.3708	5.0005	2.4168	1.9116
20059	Franklin	25992	1.9204	4.7994	6.0808	8.152	3.7004	2.7938
20061	Geary	34362	3.0928	7.89	11.0534	4.5451	1.9844	1.3381
20063	Gove	2695	0.2673	0.3534	0.4881	29.4389	20.9417	15.8637
20065	Graham	2597	1.5237	3.7969	4.6809	11.3004	5.1565	3.8825
20067	Grant	7829	3.2211	8.2273	10.7203	5.9257	2.6906	2.0135
20069	Gray	6006	1.0773	2.339	2.9651	17.3972	9.5856	7.8258
20071	Greeley	1247	1.2148	2.5944	3.6186	13.4165	6.4212	6.0823
20073	Greenwood	6689	1.5274	3.496	4.5013	14.2649	6.5922	4.9296
20075	Hamilton	2690	0.6005	1.2502	1.6426	17.2311	8.8359	7.1331
20077	Harper	6034	0.7549	1.6595	2.0828	15.6298	8.0748	6.4424
20079	Harvey	34684	2.2387	5.0005	6.6501	8.3684	4.5052	3.4514
20081	Haskell	4256	0.8936	2.0557	2.6703	17.6119	9.5638	7.3098
20083	Hodgeman	1916	1.7754	4.4624	5.6528	18.2459	9.2348	7.432
20085	Jackson	13462	1.9094	4.8229	6.3215	13.1238	6.0876	4.5516
20087	Jefferson	19126	1.0718	2.6432	3.6634	11.2943	5.0515	3.4605
20089	Jewell	3077	0.6809	1.7309	2.2088	21.6723	10.3726	7.7679
20091	Johnson	544179	2.5437	6.255	9.1897	3.9915	1.7307	1.1099
20093	Kearny	3977	1.1872	2.8696	3.7373	12.9711	6.691	5.4257
20095	Kingman	7858	0.946	2.0704	2.677	17.1057	8.3021	6.3839
20097	Kiowa	2553	0.7706	1.8322	2.3898	19.0999	11.6276	10.0154
20099	Labette	21607	1.9205	4.8012	6.3727	7.6812	3.8048	2.943
20101	Lane	1750	1.5476	3.4576	4.2843	15.8806	7.5636	6.894
20103	Leavenworth	76227	2.2166	5.387	7.8193	6.2526	2.709	1.8793
20105	Lincoln	3241	1.2449	3.3195	4.2806	17.0982	7.6564	5.7565
20107	Linn	9656	0.6761	1.6496	2.1999	18.3141	7.9007	5.6953
20109	Logan	2756	0.9387	2.3512	2.9674	14.2373	7.5819	6.2217
20111	Lyon	33690	3.5902	8.8763	12.5774	6.0222	2.8974	1.9662
20113	McPherson	29180	1.684	4.0867	5.4382	9.8043	5.1549	4.1179
20115	Marion	12660	0.7434	1.8088	2.3373	19.6442	10.7166	8.255
20117	Marshall	10117	1.9679	4.7747	6.0464	9.6062	4.5706	3.4365
20119	Meade	4575	0.786	1.8339	2.2488	25.1185	16.0832	13.8667
20121	Miami	32787	1.0654	2.7237	3.626	10.4172	4.2813	3.1325
20123	Mitchell	6373	1.4456	3.6527	4.7523	9.9347	4.4873	3.4403
20125	Montgomery	35471	2.5264	6.4307	8.4888	6.2091	2.8914	2.1582
20127	Morris	5923	2.132	5.1454	6.5189	9.6259	4.5709	3.5455
20129	Morton	3233	1.8075	4.9057	6.3662	8.9404	3.9824	3.3984
20131	Nemaha	10178	1.5288	4.1908	5.5157	10.9648	4.7516	3.606
20133	Neosho	16512	2.1541	5.7916	7.6657	7.662	3.3693	2.4614
20135	Ness	3107	1.2717	2.8475	3.7143	15.853	7.5794	5.8149
20137	Norton	5671	3.2952	7.9994	10.5559	8.0766	4.3541	3.4487
20139	Osage	16295	0.9118	2.1273	2.7966	13.233	6.284	4.517
20141	Osborne	3858	1.3831	3.201	4.011	15.8601	8.7202	7.0872
20143	Ottawa	6091	1.5304	3.9817	5.2663	14.7255	6.7614	5.1252
20145	Pawnee	6973	1.0531	2.433	3.119	12.8559	6.3301	5.1598
20147	Phillips	5642	1.5955	3.9098	5.0018	13.3152	7.2781	5.8001
20149	Pottawatomie	21604	1.043	2.2733	3.1025	11.8509	5.4443	4.1971
20151	Pratt	9656	3.2679	7.7358	10.0566	6.4857	3.3071	2.6092
20153	Rawlins	2519	1.2639	3.5238	4.4704	18.2587	8.5631	6.6806
20155	Reno	64511	2.3949	6.177	8.3277	7.9365	3.7154	2.8359
20157	Republic	4980	1.2058	3.28	4.1806	15.6564	8.0409	6.0385
20159	Rice	10083	1.4967	3.4987	4.4512	13.085	6.2435	4.9498
20161	Riley	71115	2.8962	7.7242	10.4458	5.3112	2.1972	1.4933
20163	Rooks	5181	3.1261	7.7304	9.9612	8.6537	4.197	3.3087
20165	Rush	3307	1.458	3.5206	4.5449	12.0843	5.7592	4.4644
20167	Russell	6970	3.0665	8.1779	10.8617	6.3375	3.0613	2.218
20169	Saline	55606	3.1746	7.8875	11.2095	4.3823	1.9788	1.4255
20171	Scott	4936	1.4323	3.2539	4.3696	10.1563	5.1589	4.5648
20173	Sedgwick	498365	3.1635	7.7989	11.3162	3.7105	1.5608	1.0748
20175	Seward	22952	3.3363	8.0776	10.9304	4.2479	1.8969	1.4277
20177	Shawnee	177934	2.962	7.3003	10.724	4.1403	1.755	1.2003
20179	Sheridan	2556	0.8315	1.9341	2.5932	18.6018	9.4221	7.0118
20181	Sherman	6010	1.8764	5.0436	6.4919	8.9511	4.4893	3.382
20183	Smith	3853	1.204	2.9271	3.7731	16.8373	9.591	7.5185
20185	Stafford	4437	0.741	1.7707	2.3329	16.788	8.2486	6.2061
20187	Stanton	2235	0.6669	1.7941	2.4362	17.3521	8.8939	7.3981
20189	Stevens	5724	0.7731	1.6788	2.1244	14.7714	7.5192	5.9117
20191	Sumner	24132	2.0402	5.3942	7.0762	7.3201	3.3928	2.573
20193	Thomas	7900	1.6108	3.8658	5.0154	8.7943	4.4385	3.4009
20195	Trego	3001	1.4191	3.4895	4.9114	11.4615	6.1085	4.4469
20197	Wabaunsee	7053	0.6244	1.5237	2.0645	20.1468	10.1171	6.7713
20199	Wallace	1485	1.1912	3.2504	4.6044	18.8741	9.7826	8.9187
20201	Washington	5799	0.9915	2.6607	3.432	20.1983	9.3308	7.3037
20203	Wichita	2234	0.9806	2.6085	3.5752	13.7946	6.1347	5.8563
20205	Wilson	9409	0.8227	2.0617	2.6166	16.0934	8.7777	6.9021
20207	Woodson	3309	0.8363	1.8413	2.4022	14.7543	7.5523	5.4932
20209	Wyandotte	157505	3.039	7.4079	10.9135	3.3339	1.4379	0.9765
21001	Adair	18656	0.275	0.5149	0.7075	29.472	15.3735	10.9464
21003	Allen	19956	0.2761	0.4929	0.6707	27.3264	15.0441	11.0106
21005	Anderson	21421	1.1337	2.5762	3.8291	9.5438	4.6246	3.0707
21007	Ballard	8249	0.3429	0.5485	0.8206	23.092	14.1315	9.1984
21009	Barren	42173	0.7806	1.6271	2.342	14.0442	7.0262	5.0442
21011	Bath	11591	0.3137	0.4959	0.6935	24.3185	15.1931	10.5239
21013	Bell	28691	0.3835	0.8637	1.2931	24.1169	12.0702	7.9069
21015	Boone	118811	1.8372	4.5959	7.741	5.8391	2.3775	1.3606
21017	Bourbon	19985	1.476	3.31	4.926	8.7178	4.0126	3.0215
21019	Boyd	49542	0.9781	1.9521	3.034	9.2641	4.9854	3.1702
21021	Boyle	28432	1.8752	4.1537	6.0606	7.4922	3.7839	2.9654
21023	Bracken	8488	0.8639	2.1927	3.2225	18.1681	7.7895	5.025
21025	Breathitt	13878	0.1581	0.272	0.5453	44.355	21.7994	14.0808
21027	Breckinridge	20059	0.2029	0.3522	0.5288	36.0092	20.4712	14.2579
21029	Bullitt	74319	1.1965	3.0024	4.6044	8.5646	3.5229	2.1537
21031	Butler	12690	0.1879	0.2797	0.3844	39.0763	25.609	18.6646
21033	Caldwell	12984	0.2406	0.3613	0.525	31.3307	20.8628	14.32
21035	Calloway	37191	1.3028	2.8967	3.9952	10.4838	4.9099	3.6269
21037	Campbell	90336	3.7334	9.7863	16.1996	3.9062	1.5602	0.8986
21039	Carlisle	5104	0.2385	0.3755	0.5256	30.5533	19.1377	13.7256
21041	Carroll	10811	1.8086	4.6167	6.4636	9.0167	4.0941	2.6729
21043	Carter	27720	0.4042	0.7269	0.9422	25.8059	16.8666	12.0495
21045	Casey	15955	0.309	0.6612	0.9236	30.1979	15.1206	10.4297
21047	Christian	73955	1.8031	4.2534	6.1221	7.887	3.5166	2.5388
21049	Clark	35613	1.4879	3.6149	5.6955	7.5943	3.2955	2.246
21051	Clay	21730	0.3813	0.8172	1.1849	27.9233	15.2001	10.36
21053	Clinton	10272	0.2132	0.3764	0.5951	33.213	18.2038	12.27
21055	Crittenden	9315	0.2023	0.3963	0.6124	34.0096	17.6465	11.8581
21057	Cumberland	6856	0.1964	0.4391	0.6672	35.8075	16.5577	11.7109
21059	Daviess	96656	2.1845	5.5492	8.4577	7.2059	3.2566	2.2702
21061	Edmonson	12161	0.2089	0.3645	0.5112	37.1652	20.6438	14.5229
21063	Elliott	7852	0.148	0.3048	0.5219	43.7695	21.6508	13.854
21065	Estill	14672	0.3541	0.8564	1.1548	28.8797	13.1172	8.7523
21067	Fayette	295803	3.208	8.0782	13.2626	3.3776	1.3575	0.8069
21069	Fleming	14348	0.2803	0.6111	0.8527	29.2144	13.8676	9.8642
21071	Floyd	39451	0.7373	1.6362	2.6007	16.7102	8.198	4.8564
21073	Franklin	49285	2.0453	4.7245	8.021	5.7578	2.7764	1.7201
21075	Fulton	6813	1.6274	3.7792	4.9924	8.2465	3.8953	2.9116
21077	Gallatin	8589	1.257	2.215	3.2634	12.4128	6.1976	3.8064
21079	Garrard	16912	0.4949	1.0062	1.4585	18.255	8.7868	6.0284
21081	Grant	24662	0.5685	1.0713	1.4983	16.2794	8.9204	6.1852
21083	Graves	37121	0.5457	1.1581	1.5441	18.3419	9.4759	7.1782
21085	Grayson	25746	0.1594	0.2516	0.4031	41.5884	25.4117	18.073
21087	Green	11258	0.2323	0.4154	0.5983	32.0861	17.5588	11.9614
21089	Greenup	36910	0.893	1.7727	3.0891	13.5012	6.9178	4.2187
21091	Hancock	8565	0.5417	1.241	2.0994	18.6958	9.3181	5.8422
21093	Hardin	105543	0.9193	2.0715	3.1146	11.228	5.4068	3.7158
21095	Harlan	29278	0.3781	0.8046	1.2386	28.9067	15.7277	9.9751
21097	Harrison	18846	1.1652	2.762	3.7779	13.0919	6.0225	4.266
21099	Hart	18199	0.3622	0.6185	0.8778	24.5848	13.7768	9.1869
21101	Henderson	46250	1.6476	3.9071	5.5372	8.4552	4.2257	2.9417
21103	Henry	15416	0.5137	1.1498	1.5504	20.4363	10.5785	7.2957
21105	Hickman	4902	0.2495	0.407	0.5915	30.0334	18.3964	12.3014
21107	Hopkins	46920	1.2712	2.7681	3.8358	10.0457	5.1692	3.7658
21109	Jackson	13494	0.1663	0.2655	0.4069	41.8252	26.008	17.4647
21111	Jefferson	741096	3.5235	8.6613	13.472	3.0253	1.2301	0.7613
21113	Jessamine	48586	1.7027	3.9296	5.5065	7.3421	3.2342	2.3197
21115	Johnson	23356	0.319	0.5762	0.9123	24.5799	13.504	8.5043
21117	Kenton	159720	3.3222	8.4899	13.2222	4.1884	1.7263	1.0504
21119	Knott	16346	0.2202	0.3629	0.6335	33.7665	20.2856	11.8224
21121	Knox	31883	0.2791	0.4538	0.6984	28.8536	17.1983	11.3115
21123	Larue	14193	0.3669	0.6874	0.9786	21.0094	11.4788	8.1124
21125	Laurel	58849	0.5218	1.0055	1.4819	17.0804	9.1274	6.2716
21127	Lawrence	15860	0.2248	0.4262	0.7436	34.0777	17.8236	10.8456
21129	Lee	7887	0.2	0.4794	0.9024	27.9908	12.2641	9.7827
21131	Leslie	11310	0.1859	0.3172	0.5576	38.1668	22.4131	13.6318
21133	Letcher	24519	0.1727	0.2821	0.5635	40.7418	24.5143	12.9364
21135	Lewis	13870	0.3972	0.8126	1.086	26.223	13.0077	9.3696
21137	Lincoln	24742	0.3207	0.5258	0.6546	25.5517	15.4807	12.1645
21139	Livingston	9519	0.3828	0.6809	1.1428	25.6688	14.7552	7.7871
21141	Logan	26835	0.3984	0.7615	1.0505	22.0327	11.8661	8.6444
21143	Lyon	8314	0.2578	0.3574	0.5384	27.9187	20.1921	13.3685
21145	McCracken	65565	2.0081	4.7366	7.0026	6.3879	2.9893	1.9485
21147	McCreary	18306	0.3629	0.6839	0.882	22.7218	12.0085	9.1297
21149	McLean	9531	0.2207	0.3902	0.5202	32.6043	18.3555	13.6359
21151	Madison	82916	1.7621	4.2633	6.1427	9.7508	4.5642	3.1615
21153	Magoffin	13333	0.181	0.3454	0.6258	39.36	20.5321	12.001
21155	Marion	19820	1.1053	2.637	3.6962	9.9456	4.3185	2.9353
21157	Marshall	31448	0.5924	1.215	1.7621	15.5783	8.3657	5.8758
21159	Martin	12929	0.1818	0.3488	0.6581	40.09	20.5317	11.2927
21161	Mason	17490	1.9417	4.6688	6.9046	8.7112	3.8332	2.4607
21163	Meade	28602	0.8178	1.9571	2.853	12.3654	5.0376	3.3028
21165	Menifee	6306	0.1868	0.3343	0.5135	39.6222	22.0449	13.9286
21167	Mercer	21331	0.9389	2.0378	2.7287	12.9635	6.5777	4.958
21169	Metcalfe	10099	0.2228	0.401	0.5502	33.072	19.2088	13.9468
21171	Monroe	10963	0.2609	0.6217	0.885	30.1683	13.0366	9.2605
21173	Montgomery	26499	1.6451	3.5467	4.9047	9.5753	4.4652	3.2567
21175	Morgan	13923	0.1799	0.3925	0.6837	37.4902	17.8513	11.1337
21177	Muhlenberg	31499	0.2192	0.3489	0.5099	32.9069	20.4422	14.1073
21179	Nelson	43437	1.7049	3.9074	5.6906	9.6127	4.7389	3.2566
21181	Nicholas	7135	0.3285	0.6707	0.9287	22.9875	11.3175	8.089
21183	Ohio	23842	0.2473	0.4391	0.6498	31.526	17.2224	11.8792
21185	Oldham	60316	0.723	1.6148	2.5746	10.9493	4.9144	3.0524
21187	Owen	10841	0.2205	0.406	0.6026	33.6188	18.3241	12.4587
21189	Owsley	4755	0.0662	0.1322	0.4077	38.7319	19.356	17.297
21191	Pendleton	14877	0.688	1.6128	2.2698	17.3498	8.4138	5.6525
21193	Perry	28712	0.9555	2.2835	3.8499	16.1969	7.3463	4.4219
21195	Pike	65024	0.5558	1.2255	2.2445	22.476	11.6451	6.5249
21197	Powell	12613	0.2968	0.5532	0.967	25.39	14.0987	7.6388
21199	Pulaski	63063	0.6144	1.3289	2.1243	16.3716	8.0751	5.4623
21201	Robertson	2282	0.2538	0.519	0.7796	28.1769	14.1057	9.2495
21203	Rockcastle	17056	0.2361	0.3231	0.4402	31.3328	22.9635	16.8119
21205	Rowan	23333	0.8506	2.0259	2.8194	14.4186	6.8031	4.6257
21207	Russell	17565	0.4148	0.8805	1.1773	23.2387	11.7475	8.4079
21209	Scott	47173	0.7506	1.5466	2.2817	12.4272	6.748	4.6199
21211	Shelby	42074	1.1911	2.7084	4.1154	10.2341	4.5931	3.0544
21213	Simpson	17327	0.5393	0.9619	1.344	15.0909	8.1549	5.8336
21215	Spencer	17061	0.3319	0.7412	1.1058	24.4326	10.956	7.2381
21217	Taylor	24512	0.9534	2.2438	3.3192	11.7893	5.2281	3.6286
21219	Todd	12460	0.3711	0.6686	0.8908	28.3557	15.7932	11.6187
21221	Trigg	14339	0.4763	1.0128	1.4614	19.8963	9.3595	6.1665
21223	Trimble	8809	0.4547	0.8429	1.5253	18.7503	10.7218	6.8217
21225	Union	15007	0.8573	1.9396	2.6267	14.9536	7.8218	6.1423
21227	Warren	113792	2.1502	5.2497	8.5194	7.5516	3.561	2.4851
21229	Washington	11717	0.6545	1.4423	2.0085	20.0464	10.7142	7.392
21231	Wayne	20813	0.1542	0.2878	0.4673	43.7149	22.9084	15.8464
21233	Webster	13621	0.2337	0.3694	0.4877	31.0601	19.4386	14.5663
21235	Whitley	35637	0.407	0.6698	0.993	20.8958	13.0193	8.8592
21237	Wolfe	7355	0.1875	0.364	0.6365	35.4086	18.8588	12.9611
21239	Woodford	24939	0.9433	1.9886	2.7193	10.4958	4.9779	3.5078
22001	Acadia	61773	2.3643	5.9098	8.1701	6.6898	2.8725	2.0212
22003	Allen	25764	0.8556	1.7608	2.3756	14.3011	7.0726	5.0717
22005	Ascension	107215	2.2693	5.647	8.829	4.6375	1.8544	1.1609
22007	Assumption	23421	1.5433	3.401	4.5415	7.5234	3.2863	2.3585
22009	Avoyelles	42073	1.6374	3.8993	5.3444	10.8032	4.8126	3.4924
22011	Beauregard	35654	0.6718	1.4726	2.0903	18.3939	9.7821	7.1732
22013	Bienville	14353	0.6604	1.3904	1.8826	21.4847	11.026	7.8892
22015	Bossier	116979	2.1075	5.0492	7.702	7.1193	2.9649	1.9452
22017	Caddo	254969	2.3341	5.7552	8.7451	5.5727	2.3829	1.5465
22019	Calcasieu	192768	2.3054	5.6344	8.5103	5.8735	2.4905	1.6649
22021	Caldwell	10132	0.547	1.0653	1.4957	17.9756	8.9954	6.0345
22023	Cameron	6839	0.5208	1.2502	1.7864	20.3583	8.8058	6.0466
22025	Catahoula	10407	0.3989	0.9332	1.3886	28.325	13.5556	9.2936
22027	Claiborne	17195	0.5975	1.24	1.6442	18.0588	8.7238	6.4481
22029	Concordia	20822	2.1485	5.0173	7.074	8.069	3.703	2.5545
22031	De Soto	26656	0.7524	1.7789	2.6694	15.9558	7.8152	5.49
22033	East Baton Rouge	440171	2.8283	7.5046	11.814	4.1012	1.5566	0.9599
22035	East Carroll	7759	1.825	4.13	5.5239	8.1584	4.2244	3.1565
22037	East Feliciana	20267	0.558	1.1662	1.6191	17.1508	7.5982	5.3587
22039	Evangeline	33984	2.1503	5.544	7.8381	8.2233	3.6464	2.5809
22041	Franklin	20767	1.0383	2.3359	3.2683	14.7617	7.0925	5.2857
22043	Grant	22309	0.54	1.2021	1.6619	21.1531	11.101	7.5796
22045	Iberia	73240	2.8979	7.0722	10.4166	4.426	1.8678	1.2687
22047	Iberville	33387	2.7432	6.847	10.3973	6.4194	2.6148	1.7262
22049	Jackson	16274	0.2729	0.5227	0.7018	26.905	14.1695	10.5915
22051	Jefferson	432552	4.6554	12.2059	19.3544	2.2677	0.8777	0.5272
22053	Jefferson Davis	31594	2.3917	5.8214	8.0177	7.0548	3.3528	2.408
22055	Lafayette	221578	3.0818	7.8772	12.178	3.5247	1.3817	0.8893
22057	Lafourche	96318	2.6972	6.7063	10.2591	4.515	1.8678	1.2246
22059	La Salle	14890	0.5285	1.0971	1.5677	17.2849	8.4665	6.194
22061	Lincoln	46735	1.266	2.8965	4.2431	9.1375	4.399	3.1319
22063	Livingston	128026	1.0446	2.4366	3.8471	9.9219	4.2199	2.6437
22065	Madison	12093	2.4637	6.2201	9.0222	6.0445	2.6796	1.8855
22067	Morehouse	27979	1.7711	4.0887	6.1027	8.7031	4.1596	3.015
22069	Natchitoches	39566	1.8155	4.4141	6.6211	9.8386	4.7865	3.0667
22071	Orleans	343829	6.4178	16.7675	27.2653	1.625	0.6536	0.4068
22073	Ouachita	153720	2.2874	5.969	8.9774	6.1566	2.6353	1.8022
22075	Plaquemines	23042	2.0925	5.5164	8.4573	6.7464	2.9131	2.0493
22077	Pointe Coupee	22802	1.5142	3.4127	5.0322	9.152	4.2065	2.9296
22079	Rapides	131613	1.7452	4.0733	6.0795	10.6424	5.244	3.7735
22081	Red River	9091	0.5813	1.23	1.8017	16.174	8.1964	5.5107
22083	Richland	20725	1.3423	3.0062	4.2176	12.0263	6.0629	4.3296
22085	Sabine	24233	0.6177	1.4314	2.0723	21.0051	9.7494	6.6302
22087	St. Bernard	35897	3.9224	9.7471	15.3908	3.218	1.3356	0.9707
22089	St. Charles	52780	1.7912	4.4104	7.445	5.2921	2.1384	1.2944
22091	St. Helena	11203	0.5137	1.1767	1.6496	15.9498	6.8076	4.7839
22093	St. James	22102	2.3299	6.2141	9.5164	6.4099	2.6017	1.4734
22095	St. John the Baptist	45924	2.5744	6.859	10.689	3.7159	1.432	0.9208
22097	St. Landry	83384	2.485	6.1487	8.839	6.915	3.1019	2.1167
22099	St. Martin	52160	2.2874	5.5396	8.2625	6.3954	2.6103	1.6736
22101	St. Mary	54650	3.4667	8.9599	13.005	3.7464	1.5077	1.0453
22103	St. Tammany	233740	1.9864	4.9257	8.0287	6.2433	2.5934	1.6572
22105	Tangipahoa	121097	1.8285	4.533	6.6754	8.1837	3.434	2.2672
22107	Tensas	5252	0.4958	0.9907	1.2716	21.0563	10.6169	7.8996
22109	Terrebonne	111860	3.2255	8.0844	12.9695	5.209	2.1539	1.4524
22111	Union	22721	0.4906	1.1536	1.517	22.9662	11.3756	8.6126
22113	Vermilion	57999	2.8662	7.2645	9.8908	6.7266	2.872	2.0677
22115	Vernon	52334	1.0951	2.8465	4.3225	13.5393	6.0787	4.3184
22117	Washington	47168	1.382	3.5302	4.842	16.0759	7.3323	5.3363
22119	Webster	41207	1.0179	2.2477	3.11	12.1726	6.2125	4.5333
22121	West Baton Rouge	23788	2.9363	7.4302	10.9022	4.436	1.7686	1.088
22123	West Carroll	11604	0.4656	0.9462	1.2666	19.866	10.1712	7.7292
22125	West Feliciana	15625	0.9652	2.1292	3.1211	20.0062	8.3499	5.4773
22127	Winn	15313	0.6686	1.2422	1.8068	17.7689	9.1945	6.4403
23001	Androscoggin	107702	2.3362	5.6082	8.5617	7.3334	3.2792	2.2542
23003	Aroostook	71870	0.8022	1.685	2.5619	17.328	9.5983	7.1995
23005	Cumberland	281674	2.4125	5.836	8.9887	6.6759	3.0231	2.0213
23007	Franklin	30768	0.8607	1.9247	2.602	14.6579	6.7461	5.0056
23009	Hancock	54418	1.0213	2.3716	3.3587	15.689	7.4926	4.9049
23011	Kennebec	122151	1.7229	3.9558	5.9084	9.706	4.6299	3.2242
23013	Knox	39736	1.7015	3.9038	5.3179	10.7571	5.0655	3.6732
23015	Lincoln	34457	0.8842	2.0657	3.1543	13.3754	6.325	4.3527
23017	Oxford	57833	1.0263	2.3427	3.4648	14.4311	6.611	4.6304
23019	Penobscot	153923	1.8043	4.0689	5.8104	10.7987	5.3556	3.9503
23021	Piscataquis	17535	1.0304	2.2915	2.9987	14.8483	6.7365	5.3587
23023	Sagadahoc	35293	1.0594	2.5045	3.8412	11.4274	5.22	3.3369
23025	Somerset	52228	1.016	2.1267	2.9227	14.6809	7.4591	5.6439
23027	Waldo	38786	0.6597	1.4676	2.0471	18.401	9.1321	6.6844
23029	Washington	32856	0.7656	1.6392	2.3175	25.2892	14.2286	10.5789
23031	York	197131	1.7773	4.2036	5.9397	8.4467	3.8602	2.6944
24001	Allegany	75087	3.4291	8.3784	11.6241	4.4772	2.02	1.3395
24003	Anne Arundel	537656	2.2467	5.7871	9.2423	4.6018	1.801	1.0878
24005	Baltimore	805029	3.1334	7.8116	11.7953	3.3492	1.3368	0.8501
24009	Calvert	88737	1.0737	2.7122	4.3601	9.3442	3.7833	2.3173
24011	Caroline	33066	1.0696	2.483	3.2998	10.5198	4.8148	3.4791
24013	Carroll	167134	1.4088	3.3846	4.876	7.4986	3.1651	2.2056
24015	Cecil	101108	1.5322	3.4286	4.9275	7.3366	3.2071	2.1733
24017	Charles	146551	1.3597	3.4024	5.4438	7.3365	3.0425	1.8924
24019	Dorchester	32618	2.0856	5.7486	7.7633	9.4859	4.3016	3.2044
24021	Frederick	233385	1.7481	4.238	6.4002	6.7197	2.9161	1.9088
24023	Garrett	30097	0.8985	1.728	2.6286	12.2498	6.0974	4.0127
24025	Harford	244826	1.6621	3.9916	6.2823	6.1015	2.5796	1.6882
24027	Howard	287085	1.6807	4.2516	7.2293	5.336	2.1946	1.296
24029	Kent	20197	2.085	4.7761	6.1136	9.5411	4.377	3.2351
24031	Montgomery	971777	2.5849	6.2124	9.1489	4.1748	1.7941	1.1785
24033	Prince George's	863420	2.2382	5.4282	8.4141	4.3611	1.8033	1.1297
24035	Queen Anne's	47798	0.9355	2.1798	3.3417	10.9664	5.0661	3.5257
24037	St. Mary's	105151	1.1383	2.8317	4.4866	8.9658	3.6744	2.1957
24039	Somerset	26470	1.139	2.6577	3.916	10.9639	5.1131	3.4714
24041	Talbot	37782	2.1412	5.2068	7.3592	7.8048	3.5312	2.4961
24043	Washington	147430	2.84	6.6819	9.5246	5.5156	2.4732	1.6388
24045	Wicomico	98733	1.9372	4.6134	6.5024	6.6822	3.0675	2.202
24047	Worcester	51454	2.4379	6.2424	9.3724	5.9331	2.5135	1.6826
24510	Baltimore	620961	8.461	22.3052	30.6455	1.2947	0.5447	0.3834
25001	Barnstable	215888	2.1463	5.2449	8.0771	5.0482	2.1629	1.4106
25003	Berkshire	131219	2.9399	6.7818	9.8771	4.891	2.2601	1.5518
25005	Bristol	548285	3.4284	8.5835	12.9095	3.7834	1.5957	1.049
25007	Dukes	16535	1.1968	3.2342	5.3715	8.8892	3.3212	1.9083
25009	Essex	743159	3.8559	9.2328	14.0297	3.2025	1.4017	0.9263
25011	Franklin	71372	2.2987	5.5185	7.7961	7.6472	3.4548	2.435
25013	Hampden	463490	3.3757	8.2747	12.5845	3.4071	1.4618	0.9508
25015	Hampshire	158080	2.5524	6.1393	8.9569	5.2423	2.3318	1.6129
25017	Middlesex	1503085	3.48	8.3448	13.003	3.4375	1.5002	1.0028
25019	Nantucket	10172	2.5696	6.9227	10.1057	4.4213	1.718	1.2938
25021	Norfolk	670850	3.0334	7.3056	11.2344	3.4765	1.4692	0.971
25023	Plymouth	494919	2.4089	5.6685	8.3279	4.9239	2.1162	1.4375
25025	Suffolk	722023	6.6531	17.1998	30.8183	1.3898	0.5626	0.337
25027	Worcester	798552	2.9398	7.0138	10.4265	4.4456	1.9404	1.3326
26001	Alcona	10942	0.8781	1.9008	2.5501	13.4082	5.8524	4.1963
26003	Alger	9601	1.9855	4.9227	6.2809	12.3704	5.376	3.8515
26005	Allegan	111408	1.1579	2.8024	3.8818	10.3134	4.4484	3.3006
26007	Alpena	29598	2.6275	6.2982	8.2794	8.5149	3.6966	2.6904
26009	Antrim	23580	0.8792	1.9981	2.8245	11.8697	5.6011	3.7901
26011	Arenac	15899	1.5415	3.3907	4.3813	10.1251	4.6572	3.4115
26013	Baraga	8860	1.9249	5.0878	6.7444	9.4726	4.0538	3.0692
26015	Barry	59173	1.0293	2.4342	3.3375	11.1075	4.6735	3.4583
26017	Bay	107771	3.4199	8.5382	11.283	4.3148	1.7697	1.2957
26019	Benzie	17525	1.2907	3.1339	4.1807	9.627	4.4276	3.2414
26021	Berrien	156813	2.2687	5.3266	7.5077	5.0857	2.1796	1.5377
26023	Branch	45248	2.17	4.945	6.4563	7.8478	3.4415	2.5388
26025	Calhoun	136146	2.384	5.5527	7.6194	5.5709	2.4341	1.7543
26027	Cass	52293	1.2628	3.0233	4.1421	8.5492	3.629	2.6497
26029	Charlevoix	25949	1.7719	4.0837	5.3488	7.8448	3.6137	2.6959
26031	Cheboygan	26152	1.7272	3.9012	5.3926	9.0355	3.9837	2.7632
26033	Chippewa	38520	1.791	4.3159	5.4953	10.7378	4.6514	3.3787
26035	Clare	30926	1.4741	3.444	4.737	10.3862	4.5133	3.255
26037	Clinton	75382	1.721	3.9066	5.5384	6.987	3.045	2.1964
26039	Crawford	14074	1.2511	2.7997	3.7016	10.8019	5.0228	3.6678
26041	Delta	37069	3.1964	8.6089	11.1449	7.8763	3.4978	2.3701
26043	Dickinson	26168	3.4629	9.1407	12.2295	5.2464	2.1478	1.5399
26045	Eaton	107759	1.7144	4.0913	5.9502	7.257	3.1579	2.3089
26047	Emmet	32694	1.8163	4.1142	5.8291	8.3047	3.7014	2.5498
26049	Genesee	425790	2.5027	6.1317	9.0039	4.484	1.7961	1.2078
26051	Gladwin	25692	1.2673	3.0564	4.1466	11.2048	4.5563	3.1643
26053	Gogebic	16427	3.6587	9.203	12.0988	6.2644	2.489	1.765
26055	Grand Traverse	86986	1.7494	3.9614	5.6946	8.0993	3.5427	2.4329
26057	Gratiot	42476	1.512	3.86	4.889	8.3455	3.5044	2.7422
26059	Hillsdale	46688	0.9497	2.2141	2.9183	11.0939	4.8949	3.6694
26061	Houghton	36628	3.4144	8.3207	11.6025	6.4152	2.7986	1.9666
26063	Huron	33118	1.3758	3.25	4.2986	9.7383	4.294	3.3579
26065	Ingham	280895	3.0434	7.0866	10.0868	4.1842	1.8002	1.2763
26067	Ionia	63905	1.5715	3.7401	4.9225	8.9046	3.7934	2.8371
26069	Iosco	25887	1.6013	3.6098	4.8055	9.2213	3.9705	2.9542
26071	Iron	11817	2.4641	6.3167	8.7373	7.8608	3.347	2.3165
26073	Isabella	70311	2.2389	5.7014	7.9382	6.6108	2.6723	1.9299
26075	Jackson	160248	2.2398	5.2866	7.3306	7.1073	2.9783	2.0956
26077	Kalamazoo	250331	2.3937	5.7177	8.3582	5.007	2.1003	1.4555
26079	Kalkaska	17153	0.7713	1.722	2.3539	13.7263	6.1966	4.6458
26081	Kent	602622	2.6371	6.6281	9.6166	4.7978	1.9278	1.2979
26083	Keweenaw	2156	1.3839	3.0166	3.9391	12.1089	5.5301	4.1059
26085	Lake	11539	1.0861	2.5086	3.2612	13.6715	6.0442	4.4367
26087	Lapeer	88319	1.0714	2.7232	3.6835	11.3389	4.6126	3.3627
26089	Leelanau	21708	0.9645	2.4743	3.2964	12.0023	4.8649	3.4728
26091	Lenawee	99892	1.8996	4.63	6.3019	6.8542	2.8791	2.1196
26093	Livingston	180967	1.2507	3.1614	4.6927	8.403	3.2942	2.2219
26095	Luce	6631	2.1152	5.1321	7.1321	7.7793	3.0933	2.1574
26097	Mackinac	11113	1.5849	4.1672	5.7988	13.5322	6.2949	4.4082
26099	Macomb	840978	3.0872	7.5623	11.4895	3.0025	1.2145	0.7976
26101	Manistee	24733	2.2199	5.6909	7.9012	7.9961	3.5573	2.5632
26103	Marquette	67077	3.1892	8.4148	11.4055	6.8676	2.8289	2.0262
26105	Mason	28705	2.2902	5.6604	7.5345	8.9499	4.2192	3.094
26107	Mecosta	42798	1.4524	3.6516	4.8649	11.0594	4.3955	3.2436
26109	Menominee	24029	2.1114	5.1084	6.7781	9.1877	4.0932	2.8891
26111	Midland	83629	1.5158	3.7418	5.316	7.8039	3.1555	2.2358
26113	Missaukee	14849	0.9496	2.1412	2.8273	16.4225	7.3002	5.3073
26115	Monroe	152021	1.9933	4.7377	6.6505	5.7326	2.3868	1.7109
26117	Montcalm	63342	1.2844	3.2051	4.3296	9.856	3.9578	2.9348
26119	Montmorency	9765	0.8355	2.0671	2.9457	13.6855	5.7295	4.166
26121	Muskegon	172188	2.4198	6.0483	8.4913	5.2819	2.1734	1.5493
26123	Newaygo	48460	0.9279	2.2478	3.0203	13.4649	5.7482	4.2136
26125	Oakland	1202362	2.7106	6.6227	9.8547	3.7735	1.5311	1.0068
26127	Oceana	26570	0.8368	2.0214	2.7356	12.6512	5.3736	4.0218
26129	Ogemaw	21699	0.7645	1.814	2.5708	14.0091	5.8122	3.8639
26131	Ontonagon	6780	1.5184	3.9072	4.7958	10.2119	4.3648	3.1677
26133	Osceola	23528	0.9212	2.2751	2.9306	15.908	7.6363	5.738
26135	Oscoda	8640	1.0939	2.5067	3.3967	12.0562	5.1375	3.6745
26137	Otsego	24164	1.3962	3.255	4.517	10.6191	4.6404	3.2255
26139	Ottawa	263801	1.5525	3.4369	4.8507	7.302	3.1563	2.2268
26141	Presque Isle	13376	1.9213	4.715	6.3764	9.8637	4.4211	3.0021
26143	Roscommon	24449	1.5622	3.4044	4.606	9.1307	4.1949	2.922
26145	Saginaw	200169	2.6175	6.1998	8.4834	4.8902	2.0346	1.4905
26147	St. Clair	163040	2.2307	5.5384	7.6375	6.2825	2.4948	1.8314
26149	St. Joseph	61295	1.1145	2.5035	3.3555	8.7515	3.852	2.8265
26151	Sanilac	43114	1.1886	2.628	3.3913	12.3886	5.6162	4.2984
26153	Schoolcraft	8485	2.0789	5.1846	6.8481	11.8126	5.4531	4.0613
26155	Shiawassee	70648	1.8593	4.4741	6.1088	7.0691	2.9647	2.1715
26157	Tuscola	55729	1.2329	2.9175	3.7697	10.0822	4.1909	3.2536
26159	Van Buren	76258	1.604	3.9382	5.2355	8.1832	3.37	2.5071
26161	Washtenaw	344791	2.5996	6.4878	9.292	5.4908	2.234	1.5427
26163	Wayne	1820584	4.2722	11.0533	15.6589	2.2631	0.9146	0.6334
26165	Wexford	32735	1.6904	3.8523	5.0769	8.4195	3.7369	2.7562
27001	Aitkin	16202	0.9215	2.1488	2.9244	16.7527	7.3041	5.2116
27003	Anoka	330844	1.9404	4.6907	7.0509	5.3998	2.2152	1.4451
27005	Becker	32504	1.3328	3.1176	4.2382	14.5991	6.3583	4.4636
27007	Beltrami	44442	1.3526	3.2883	4.4218	15.3429	6.6346	5.0572
27009	Benton	38451	2.1933	5.3028	7.5915	5.9887	2.5137	1.8631
27011	Big Stone	5269	1.5609	3.7818	4.8974	10.1827	5.0865	3.8588
27013	Blue Earth	64013	3.0513	8.1476	11.8351	5.4101	2.1676	1.5371
27015	Brown	25893	3.2856	9.0872	12.1165	5.7359	2.396	1.7581
27017	Carlton	35386	1.6567	4.3462	6.0842	9.8237	4.1856	2.8326
27019	Carver	91042	2.0923	5.4797	7.6231	5.2099	2.0797	1.4358
27021	Cass	28567	0.8178	1.8428	2.6083	15.9485	6.7961	4.6875
27023	Chippewa	12441	1.8229	5.1018	6.9209	9.212	4.1292	3.3001
27025	Chisago	53887	1.1877	2.7173	3.928	9.3385	4.1674	2.8296
27027	Clay	58999	3.1691	7.4965	10.6431	5.2945	2.378	1.7243
27029	Clearwater	8695	0.7648	1.8159	2.3167	18.6521	7.8332	5.7386
27031	Cook	5176	0.2575	0.616	1.0499	30.6633	14.4072	16.1388
27033	Cottonwood	11687	0.9685	2.2303	2.9388	12.2646	5.8408	4.5955
27035	Crow Wing	62500	1.7733	4.289	5.8552	8.8186	3.6654	2.5286
27037	Dakota	398552	2.1061	5.1475	7.6448	4.4065	1.8065	1.2156
27039	Dodge	20087	1.0082	2.4266	3.2064	10.7333	4.6545	3.5292
27041	Douglas	36009	1.4057	3.6686	5.1222	9.7024	3.8308	2.7716
27043	Faribault	14553	2.3257	6.1704	7.8572	7.8708	3.4433	2.6509
27045	Fillmore	20866	1.6932	4.1999	5.5532	9.8399	4.3246	3.1664
27047	Freeborn	31255	2.9062	7.2413	9.7174	6.4002	2.8529	2.0305
27049	Goodhue	46183	1.9857	5.1113	7.2012	7.9405	3.327	2.3025
27051	Grant	6018	1.6049	4.1016	5.5692	12.9056	5.8777	4.6648
27053	Hennepin	1152425	3.496	8.409	12.004	3.1496	1.322	0.8841
27055	Houston	19027	2.3445	5.9429	8.4243	7.793	3.2735	2.3209
27057	Hubbard	20428	1.0529	2.4474	3.3476	13.2679	5.8012	4.0523
27059	Isanti	37816	0.6829	1.5671	2.2917	11.8545	5.0754	3.3854
27061	Itasca	45058	1.4507	3.4111	4.6652	12.7225	5.5919	3.8685
27063	Jackson	10266	1.48	3.7613	4.7618	10.6868	4.9885	3.7224
27065	Kanabec	16239	1.0169	2.441	3.4041	12.3587	5.2605	3.7714
27067	Kandiyohi	42239	1.4296	3.3471	4.6276	10.0684	4.7778	3.5444
27069	Kittson	4552	0.4333	0.9672	1.2171	24.8582	13.7039	11.4775
27071	Koochiching	13311	2.4654	6.0552	7.7651	11.3726	6.0632	4.7823
27073	Lac qui Parle	7259	1.8839	5.0541	6.5391	10.6753	5.0492	3.7989
27075	Lake	10866	1.9257	5.0695	6.6425	14.1042	6.5545	5.6593
27077	Lake of the Woods	4045	0.6606	1.3214	1.7851	20.7869	9.1217	7.2773
27079	Le Sueur	27703	2.4539	6.5328	8.702	7.6725	3.0846	2.2224
27081	Lincoln	5896	0.9635	2.2891	2.9837	14.9652	7.3334	5.5886
27083	Lyon	25857	2.755	6.6088	9.0833	5.8903	2.5999	1.9558
27085	McLeod	36651	2.0754	5.2751	7.0889	6.4605	2.6968	2.0349
27087	Mahnomen	5413	0.7024	1.6948	2.3276	15.5383	6.5557	4.6519
27089	Marshall	9439	0.7691	1.7835	2.2899	18.8352	9.2631	7.5277
27091	Martin	20840	2.5041	6.7726	8.8779	7.511	3.1126	2.3329
27093	Meeker	23300	1.6415	3.8187	5.0491	9.1024	3.9179	2.8647
27095	Mille Lacs	26097	1.28	3.0554	3.9503	9.9844	4.5649	3.4165
27097	Morrison	33198	1.7744	4.2654	5.6844	10.0661	4.2424	3.0857
27099	Mower	39163	2.9075	7.375	9.8724	5.539	2.5066	1.8796
27101	Murray	8725	1.0338	2.6534	3.3951	14.9398	6.8741	4.9202
27103	Nicollet	32727	2.5957	6.6457	9.6025	5.2485	2.2141	1.5741
27105	Nobles	21378	2.252	5.7578	7.5731	7.0267	3.1538	2.414
27107	Norman	6852	1.9532	5.1184	6.4056	11.7341	5.2669	4.0691
27109	Olmsted	144248	2.3304	5.8833	8.7065	5.4195	2.25	1.4905
27111	Otter Tail	57303	1.4159	3.5661	4.8725	11.9056	5.1483	3.7243
27113	Pennington	13930	2.4044	5.7277	8.0472	8.8272	3.9804	3.0553
27115	Pine	29750	1.0756	2.7215	3.8237	13.0849	5.5472	3.7357
27117	Pipestone	9596	1.8103	4.131	5.1697	9.8966	4.5134	3.5105
27119	Polk	31600	1.4313	3.2936	4.5299	10.4785	4.8333	3.6033
27121	Pope	10995	0.8941	2.01	2.6265	13.9923	6.1728	4.5762
27123	Ramsey	508640	4.3951	10.5025	14.6633	2.2882	0.9819	0.6727
27125	Red Lake	4089	0.9283	2.4246	3.0869	17.0656	7.9684	5.9604
27127	Redwood	16059	1.3248	3.3401	4.4353	10.4388	4.7189	3.6445
27129	Renville	15730	0.8557	2.0206	2.5146	14.1327	7.3129	5.733
27131	Rice	64142	2.3217	6.3101	8.4284	5.8315	2.3323	1.7063
27133	Rock	9687	0.8056	1.698	2.1182	11.676	6.3798	4.8611
27135	Roseau	15629	1.1133	2.7196	3.4598	16.0115	7.2715	5.977
27137	St. Louis	200226	3.0919	7.8785	10.7111	6.8079	2.819	1.9942
27139	Scott	129928	2.0713	5.2543	7.7294	5.2894	2.1093	1.4042
27141	Sherburne	88499	1.0398	2.487	3.5893	9.6678	4.0485	2.7862
27143	Sibley	15226	1.6637	4.4368	5.5366	8.9385	3.6661	2.7257
27145	Stearns	150642	2.7382	6.9879	9.5784	5.462	2.1384	1.5075
27147	Steele	36576	2.2419	5.8303	7.6825	6.0427	2.678	1.9589
27149	Stevens	9726	1.7991	4.2755	5.5258	10.076	4.705	3.7949
27151	Swift	9783	0.9377	1.9872	2.6029	15.0995	7.5754	5.8236
27153	Todd	24895	1.6026	3.9272	5.4043	13.351	6.333	4.8385
27155	Traverse	3558	3.9519	10.0568	12.2396	7.7406	3.6016	2.8387
27157	Wabasha	21676	2.0854	5.3455	7.2293	8.1154	3.3165	2.1729
27159	Wadena	13843	1.1966	2.6614	3.5525	14.4626	7.1087	5.3553
27161	Waseca	19136	2.8593	7.1016	9.0809	7.8527	3.4122	2.6717
27163	Washington	238136	2.0052	4.9203	7.3301	5.0877	2.081	1.3767
27165	Watonwan	11211	1.3824	3.6738	4.7264	9.586	4.0472	3.0859
27167	Wilkin	6576	3.8338	9.3939	12.423	9.9103	5.2659	3.7615
27169	Winona	51461	4.0696	10.4321	13.9005	5.0254	2.0925	1.3934
27171	Wright	124700	1.5804	4.1538	5.9622	6.9874	2.7716	1.9188
27173	Yellow Medicine	10438	1.6031	3.6509	4.8069	11.5629	5.3395	4.1816
28001	Adams	32297	1.9304	4.8134	7.6404	7.8761	3.5929	2.3942
28003	Alcorn	37057	0.9847	2.3267	3.4155	13.0678	6.3448	4.8081
28005	Amite	13131	0.3597	0.799	1.0787	24.1341	11.2487	8.362
28007	Attala	19564	0.4171	0.9127	1.2415	23.2937	11.2422	8.4931
28009	Benton	8729	0.2265	0.4131	0.5571	32.8502	17.5451	12.8394
28011	Bolivar	34145	1.4674	3.3249	4.6073	9.3836	4.9197	3.9834
28013	Calhoun	14962	0.2077	0.3994	0.5474	36.0595	18.8557	13.8943
28015	Carroll	10597	0.4787	0.8807	1.102	21.0645	10.5414	7.4692
28017	Chickasaw	17392	0.3875	0.775	1.018	21.9623	11.0556	8.2792
28019	Choctaw	8547	0.1862	0.3355	0.46	37.8195	20.8724	15.8996
28021	Claiborne	9604	0.9774	2.2662	3.3559	16.4386	7.8276	5.1821
28023	Clarke	16732	0.4002	0.8314	1.0963	22.4001	11.3523	8.2922
28025	Clay	20634	0.7026	1.6654	2.3733	14.0998	6.4759	4.4931
28027	Coahoma	26151	2.4627	6.3352	8.5513	6.125	2.8454	2.2282
28029	Copiah	29449	0.8297	1.9523	2.7794	14.5344	7.1007	5.3324
28031	Covington	19568	0.2299	0.3899	0.5044	31.9229	18.8451	14.7226
28033	DeSoto	161252	1.0833	2.4856	3.931	8.4319	3.7254	2.4159
28035	Forrest	74934	2.169	5.4507	7.9536	7.0095	3.1178	2.1019
28037	Franklin	8118	0.3646	0.7984	0.9838	27.969	15.5636	11.3916
28039	George	22578	0.2022	0.3663	0.4991	36.1851	20.4116	15.3073
28041	Greene	14400	0.0991	0.1851	0.3326	51.882	26.9313	21.4449
28043	Grenada	21906	1.3556	3.1946	4.6172	9.1246	4.2709	2.9871
28045	Hancock	43929	1.6128	4.0999	6.3764	8.6504	3.676	2.4842
28047	Harrison	187105	2.1621	5.7612	8.5756	5.7292	2.2618	1.4888
28049	Hinds	245285	2.263	5.9421	8.938	6.1888	2.6246	1.7356
28051	Holmes	19198	0.9723	2.2055	3.0457	14.4215	7.2801	5.4902
28053	Humphreys	9375	0.8285	1.6816	2.4143	12.6752	6.7138	5.1172
28055	Issaquena	1406	0.1392	0.2449	0.6393	37.9028	20.9157	11.6868
28057	Itawamba	23401	0.2243	0.3675	0.5327	32.4229	20.0279	14.1447
28059	Jackson	139668	1.6673	4.2771	6.7225	9.1473	3.8246	2.4279
28061	Jasper	17062	0.2233	0.4122	0.5635	36.2215	20.3703	15.5378
28063	Jefferson	7726	0.4869	1.008	1.4346	19.9366	10.0022	7.1611
28065	Jefferson Davis	12487	0.22	0.4248	0.5644	33.3876	17.1625	13.3004
28067	Jones	67761	1.1112	2.4774	3.2746	12.7088	6.7311	5.0899
28069	Kemper	10456	0.2319	0.473	0.6652	33.4064	16.9656	13.055
28071	Lafayette	47351	1.4205	3.5626	5.3016	10.2713	4.7597	3.4278
28073	Lamar	55658	0.9644	2.3445	3.7657	13.4098	6.6036	4.4963
28075	Lauderdale	80261	1.7379	4.4309	6.2627	8.8359	3.827	2.6832
28077	Lawrence	12929	0.2027	0.3998	0.5391	35.2007	18.1405	13.7495
28079	Leake	23805	0.0997	0.1843	0.3159	49.4804	26.5115	22.8481
28081	Lee	82910	1.1549	2.782	4.0457	9.6918	4.3608	3.0086
28083	Leflore	32317	2.2663	6.0661	8.7094	6.4258	3.001	2.2251
28085	Lincoln	34869	0.5669	1.2248	1.676	18.6566	9.6619	7.3271
28087	Lowndes	59779	1.8253	4.6553	6.7461	7.4489	3.2441	2.2335
28089	Madison	95203	1.0057	2.6452	4.2118	10.6158	4.6346	3.0354
28091	Marion	27088	0.5282	1.0954	1.5019	19.5221	9.9009	7.2269
28093	Marshall	37144	0.643	1.3948	2.0237	18.4612	9.2248	6.5073
28095	Monroe	36989	0.4263	0.901	1.2151	24.9651	13.6481	10.2989
28097	Montgomery	10925	0.7037	1.6696	2.2999	17.3223	8.9168	6.5254
28099	Neshoba	29676	0.0597	0.1103	0.2786	47.6103	25.7449	25.5053
28101	Newton	21720	0.202	0.2822	0.3801	37.4435	25.6758	19.9588
28103	Noxubee	11545	0.4536	0.9985	1.4991	20.7616	10.2222	7.2239
28105	Oktibbeha	47671	1.5556	4.0093	6.0217	9.1922	4.1012	2.9498
28107	Panola	34707	0.7071	1.4422	1.9829	15.2845	8.0316	5.7658
28109	Pearl River	55834	0.7224	1.5464	2.2105	15.8538	8.3696	5.8203
28111	Perry	12250	0.2341	0.4667	0.6221	34.3034	17.9617	13.6197
28113	Pike	40404	1.4454	3.3352	4.6402	8.5955	3.7805	2.7772
28115	Pontotoc	29957	0.4484	0.9235	1.2768	20.1044	10.4004	7.8207
28117	Prentiss	25276	0.55	1.2876	1.6842	19.7725	9.6253	7.2506
28119	Quitman	8223	1.9068	4.6866	6.2078	10.6148	5.3909	4.3285
28121	Rankin	141617	0.7338	1.5684	2.5805	13.8028	6.8934	4.5483
28123	Scott	28264	0.3404	0.6219	0.8513	27.684	16.1569	12.7619
28125	Sharkey	4916	0.4157	0.7966	1.1074	20.1037	11.454	8.7157
28127	Simpson	27503	0.2813	0.589	0.846	29.1884	14.7363	11.0258
28129	Smith	16491	0.1352	0.247	0.3876	44.0224	23.7576	18.7166
28131	Stone	17786	0.45	0.9471	1.3408	19.6584	9.4	6.7772
28133	Sunflower	29450	1.6196	4.259	5.6206	10.2258	5.4776	4.3914
28135	Tallahatchie	15378	0.5728	1.1946	1.6034	20.244	11.0727	8.3697
28137	Tate	28886	0.5372	1.0731	1.5283	19.9089	10.4966	7.0675
28139	Tippah	22232	0.2428	0.5099	0.7135	31.1409	15.2248	11.3063
28141	Tishomingo	19593	0.2205	0.4132	0.5762	32.8047	17.7283	13.2498
28143	Tunica	10778	1.2383	3.0774	4.3961	10.4487	4.9097	3.3826
28145	Union	27134	0.6285	1.4624	1.9973	17.0577	8.2216	6.1163
28147	Walthall	15443	0.315	0.7054	1.0306	24.2154	10.8357	7.4852
28149	Warren	48773	1.5886	3.9683	5.8217	9.2044	4.0304	2.5042
28151	Washington	51137	2.154	5.4089	7.3556	6.6347	3.0942	2.2827
28153	Wayne	20747	0.5927	1.335	1.9647	20.2465	10.0774	7.4068
28155	Webster	10253	0.4169	0.831	1.1101	20.6765	10.3579	7.7129
28157	Wilkinson	9878	0.9292	2.2864	3.3403	14.8565	6.8479	4.7088
28159	Winston	19198	0.1593	0.3159	0.494	32.7199	16.5935	15.4243
28161	Yalobusha	12678	0.5006	0.9674	1.3726	20.2733	10.611	7.3283
28163	Yazoo	28065	1.2616	3.2607	4.5371	12.8302	6.2941	4.668
29001	Adair	25607	3.4714	9.1501	12.6296	6.2929	2.6574	1.8709
29003	Andrew	17291	1.6441	4.0969	5.51	9.4584	4.5172	3.0908
29005	Atchison	5685	2.1876	5.835	7.83	8.433	4.1307	2.9786
29007	Audrain	25529	2.3467	5.8022	7.8138	7.687	3.3059	2.4786
29009	Barry	35597	1.0506	2.5456	3.5732	16.5445	7.3239	5.085
29011	Barton	12402	1.0004	2.4051	3.3225	14.5227	7.2464	5.2459
29013	Bates	17049	0.8929	2.3755	3.0734	16.4085	7.1298	5.1549
29015	Benton	19056	1.0065	2.5162	3.5202	15.3768	6.3496	3.9112
29017	Bollinger	12363	0.6799	1.7559	2.3414	21.8219	9.527	6.9503
29019	Boone	162642	2.2296	5.7492	8.4716	5.877	2.3099	1.5612
29021	Buchanan	89201	3.6234	9.4627	13.1803	3.7394	1.618	1.1392
29023	Butler	42794	1.9176	4.9144	6.7415	8.5226	3.5974	2.5487
29025	Caldwell	9424	1.027	2.3246	3.0952	15.9583	7.9022	6.0197
29027	Callaway	44332	1.1742	2.8726	3.8115	12.5092	5.5497	3.8666
29029	Camden	44002	1.2001	3.0787	5.316	10.973	4.3605	2.3434
29031	Cape Girardeau	75674	2.295	6.05	8.5695	7.0074	3.018	2.1235
29033	Carroll	9295	1.5786	4.0115	5.2864	12.049	5.7166	4.2288
29035	Carter	6265	0.3239	0.673	1.0154	27.8557	13.4481	9.4158
29037	Cass	99478	1.3688	3.5624	5.1857	7.8906	3.3031	2.2905
29039	Cedar	13982	0.6923	1.6076	2.2217	16.0659	6.9238	4.9256
29041	Chariton	7831	1.1858	2.9076	3.6771	13.9488	6.294	4.7133
29043	Christian	77422	1.0057	2.5086	3.8726	10.907	4.6305	3.0528
29045	Clark	7139	1.9187	5.2139	6.7534	10.1145	4.784	3.4871
29047	Clay	221939	2.1206	5.2003	7.5863	4.8021	2.036	1.3542
29049	Clinton	20743	1.7021	4.1497	5.4852	10.888	5.3447	3.8247
29051	Cole	75990	1.5641	4.2868	6.3641	8.7169	3.6751	2.4618
29053	Cooper	17601	2.0758	5.2699	7.2765	11.0034	5.2014	3.8397
29055	Crawford	24696	1.4475	3.8125	5.4452	12.471	5.3329	3.7261
29057	Dade	7883	0.4789	1.0814	1.4149	25.1296	13.0113	9.2596
29059	Dallas	16777	0.8596	2	2.659	16.4414	7.7868	5.5501
29061	Daviess	8433	1.1151	2.7355	3.6574	13.7832	6.5504	4.6505
29063	DeKalb	12892	1.3701	3.1126	4.0172	10.443	5.0554	3.8651
29065	Dent	15657	0.8425	1.8857	2.4767	17.7859	7.8829	5.9107
29067	Douglas	13684	0.7674	1.8824	2.5322	22.5276	10.0727	7.1495
29069	Dunklin	31953	1.6256	4.102	5.4526	7.877	3.6073	2.8301
29071	Franklin	101492	1.7911	4.7854	6.962	8.8879	3.5897	2.359
29073	Gasconade	15222	1.8632	4.6781	6.0814	11.9492	5.3239	3.8244
29075	Gentry	6738	1.1886	2.7943	3.7105	15.4637	8.3264	5.9038
29077	Greene	275174	2.6235	6.5663	9.5262	4.8475	2.1065	1.4254
29079	Grundy	10261	1.6937	4.3887	5.6627	10.9319	5.0476	3.8296
29081	Harrison	8957	1.618	4.0158	5.47	13.1153	6.8646	5.07
29083	Henry	22272	1.9455	4.8749	6.5099	9.7542	4.14	3.0133
29085	Hickory	9627	0.3892	0.8242	1.2721	22.3899	10.4586	6.4232
29087	Holt	4912	1.3023	2.8789	3.8179	11.3843	5.7337	4.2505
29089	Howard	10144	1.3379	3.3327	4.2534	10.9786	4.7787	3.486
29091	Howell	40400	1.0659	2.3595	3.2713	12.5146	5.8713	4.3561
29093	Iron	10630	0.532	1.4249	2.1077	20.8621	8.4164	5.7502
29095	Jackson	674158	3.4929	8.76	12.5252	3.2149	1.3285	0.9028
29097	Jasper	117404	2.1464	5.4802	7.401	6.1685	2.5345	1.7988
29099	Jefferson	218733	1.3553	3.5313	5.7325	8.1286	3.1763	1.995
29101	Johnson	52595	1.977	5.2092	7.4287	9.6492	4.2704	3.0447
29103	Knox	4131	0.6106	1.4579	1.7681	22.441	10.4678	8.0495
29105	Laclede	35571	1.1446	2.578	3.6199	11.9264	5.5535	4.0066
29107	Lafayette	33381	2.0306	5.1991	7.0052	8.5318	3.9644	2.8294
29109	Lawrence	38634	1.0179	2.3843	3.2559	10.8763	5.1116	3.7412
29111	Lewis	10211	1.3602	3.1879	4.1343	14.5437	6.8407	5.1716
29113	Lincoln	52566	1.1293	3.0298	4.2872	11.4214	4.5732	3.1543
29115	Linn	12761	1.5943	3.8464	4.9851	9.1153	4.3156	3.1931
29117	Livingston	15195	2.4899	6.3326	8.2636	7.7766	3.6195	2.7592
29119	McDonald	23083	0.6433	1.411	2.0103	17.9227	8.4222	5.7698
29121	Macon	15566	0.846	2.1726	2.8215	14.4011	6.78	4.9375
29123	Madison	12226	0.9661	2.2667	3.1072	13.7296	6.0555	4.2787
29125	Maries	9176	0.7056	1.7154	2.2294	17.9031	8.2991	6.1693
29127	Marion	28781	3.1344	8.1477	10.9452	6.2148	2.7664	2.0181
29129	Mercer	3785	1.6022	4.2126	5.2331	16.2887	8.7819	6.6188
29131	Miller	24748	1.4045	3.5524	5.1211	11.969	5.0135	3.4396
29133	Mississippi	14358	1.6762	3.8295	4.9887	6.8437	3.1779	2.3914
29135	Moniteau	15607	1.2286	2.9704	3.9996	13.0792	5.9163	4.2694
29137	Monroe	8840	1.8179	4.5454	5.7602	12.2397	5.6847	4.2548
29139	Montgomery	12236	2.2908	5.7862	7.6691	10.2575	4.4805	3.2461
29141	Morgan	20565	0.8698	2.3665	3.6405	14.669	5.9229	3.9333
29143	New Madrid	18956	1.4172	3.4058	4.5074	8.9313	4.4022	3.3254
29145	Newton	58114	1.1003	2.6064	3.6393	10.5892	4.9386	3.5245
29147	Nodaway	23370	2.0863	4.9849	6.4159	8.5699	4.11	3.0983
29149	Oregon	10881	1.5216	4.2333	5.7891	14.9007	6.9025	5.0207
29151	Osage	13878	0.5106	1.1044	1.6027	19.9015	9.0822	5.7363
29153	Ozark	9723	0.2071	0.392	0.6549	34.8035	17.9563	12.0366
29155	Pemiscot	18296	2.5918	6.6562	8.7787	6.8223	3.2242	2.3392
29157	Perry	18971	1.3981	3.7469	5.1911	10.6134	4.4317	3.1817
29159	Pettis	42201	1.8664	4.6454	6.1376	8.4937	3.815	2.8279
29161	Phelps	45156	1.9431	4.9291	6.5156	8.6393	4.0508	2.8766
29163	Pike	18516	1.6901	4.1628	5.4476	10.3465	4.6366	3.4421
29165	Platte	89322	2.0992	5.2192	8.1174	5.0383	2.1442	1.4211
29167	Polk	31137	0.6837	1.706	2.2947	15.5918	6.4713	4.7871
29169	Pulaski	52274	1.164	3.2149	4.8266	9.5533	3.2863	2.2738
29171	Putnam	4979	1.0352	2.4624	3.1821	16.5649	8.4306	6.1638
29173	Ralls	10167	1.3767	3.2384	4.2852	12.0534	5.2707	3.7852
29175	Randolph	25414	2.4068	6.4356	8.3141	7.3772	3.3755	2.5904
29177	Ray	23494	1.3944	3.7371	4.9483	11.6348	4.8558	3.5026
29179	Reynolds	6696	0.5511	1.5046	2.3692	30.9714	13.4254	9.9548
29181	Ripley	14100	0.7556	1.7794	2.4084	17.1523	8.3325	6.0476
29183	St. Charles	360485	2.2857	5.8722	9.836	4.4541	1.7242	1.0326
29185	St. Clair	9805	0.3927	0.9454	1.3501	25.8405	11.578	8.0491
29186	Ste. Genevieve	18145	1.6712	4.2695	5.8306	12.4397	5.4426	3.3635
29187	St. Francois	65359	1.8956	5.0041	6.8418	6.8321	2.6695	1.8974
29189	St. Louis	998954	3.083	7.6729	11.9205	3.0722	1.2377	0.7664
29195	Saline	23370	1.9185	5.3343	7.2315	10.5587	4.821	3.5331
29197	Schuyler	4431	0.8316	1.8791	2.4663	15.1718	8.132	6.2739
29199	Scotland	4843	0.9453	2.4998	3.1993	18.7295	8.7107	6.2504
29201	Scott	39191	2.0884	5.0633	6.9057	6.3904	2.8538	2.0371
29203	Shannon	8441	0.4459	0.9538	1.4434	27.7938	13.9139	10.2302
29205	Shelby	6373	1.8288	4.6337	6.1303	11.7307	5.2012	3.9781
29207	Stoddard	29968	1.2017	3.039	4.146	10.7637	4.6598	3.4673
29209	Stone	32202	0.7005	1.8023	2.985	15.0656	5.9305	3.3552
29211	Sullivan	6714	1.2905	3.3009	4.2901	16.925	7.7654	5.8651
29213	Taney	51675	1.4658	3.6851	6.1805	9.7438	4.2942	2.5121
29215	Texas	26008	0.7953	1.8674	2.3745	17.6083	7.8357	5.5971
29217	Vernon	21159	1.0333	2.3046	3.1058	13.7662	6.6404	4.731
29219	Warren	32513	1.1559	3.0303	4.434	11.3743	4.4825	2.9181
29221	Washington	25195	1.0528	2.5062	3.5581	14.5826	6.1191	4.3923
29223	Wayne	13521	0.8813	2.2345	3.1226	22.2828	9.9382	6.4971
29225	Webster	36202	0.4206	0.8249	1.1656	20.5293	10.7477	7.4297
29227	Worth	2171	0.7282	1.9114	2.437	18.2347	8.5989	6.2684
29229	Wright	18815	1.4027	3.3908	4.7041	18.271	8.9114	6.4567
29510	St. Louis	319294	8.0522	21.1804	28.8261	1.1184	0.4382	0.3135
30001	Beaverhead	9246	2.8854	7.8064	10.6271	10.5477	4.9214	4.0819
30003	Big Horn	12865	1.5448	3.8281	5.0531	26.9562	17.2534	13.45
30005	Blaine	6491	1.7641	5.024	6.3777	26.869	14.1534	12.9088
30007	Broadwater	5612	2.2983	5.9342	8.0949	10.9839	5.5839	4.1353
30009	Carbon	10078	2.5376	6.2168	8.1545	9.8082	4.7252	3.4399
30011	Carter	1160	0.522	1.5431	2.0091	30.9372	12.2625	15.3932
30013	Cascade	81327	3.9027	10.2162	13.9448	4.6219	1.8575	1.2879
30015	Chouteau	5813	1.8314	5.05	6.1358	20.4427	8.9723	7.7047
30017	Custer	11699	3.7498	9.2899	12.4111	8.2711	3.6776	2.6548
30019	Daniels	1751	3.0496	6.989	9.0392	13.2366	5.9347	5.2358
30021	Dawson	8966	2.7049	6.4357	9.4849	7.7679	3.5495	2.9264
30023	Deer Lodge	9298	5.8957	15.7003	20.8605	5.9538	2.4848	1.7834
30025	Fallon	2890	2.7059	6.5324	8.5706	13.144	5.8973	4.9944
30027	Fergus	11586	3.217	7.9704	10.8468	12.484	5.769	4.701
30029	Flathead	90928	2.1012	5.1775	7.3014	8.0796	3.5319	2.3766
30031	Gallatin	89513	2.3588	5.9588	8.5144	6.5619	2.7244	1.8007
30033	Garfield	1206	0.7266	1.9952	2.8188	42.3596	17.6526	19.6866
30035	Glacier	13399	2.1087	5.2598	6.9932	15.3873	7.8716	6.5405
30037	Golden Valley	884	1.3111	3.1852	4.2239	23.0422	11.8837	9.5398
30039	Granite	3079	1.1827	3.1762	4.447	19.6298	8.5183	6.0901
30041	Hill	16096	2.8644	7.2278	9.9418	10.0342	4.4352	3.4206
30043	Jefferson	11406	1.6601	3.8046	5.0885	11.9954	5.8358	3.9353
30045	Judith Basin	2072	2.1465	5.0222	6.6216	18.131	8.4889	6.1646
30047	Lake	28746	1.7641	4.4594	5.8235	10.0052	4.4682	3.1705
30049	Lewis and Clark	63395	2.3112	5.9558	8.4083	7.226	3.0762	2.1197
30051	Liberty	2339	1.8313	4.4901	6.187	34.2833	13.9571	11.5596
30053	Lincoln	19687	1.6354	3.6641	5.1466	12.3589	5.6685	3.6311
30055	McCone	1734	2.3905	6.0266	7.8941	21.8259	9.5351	7.8016
30057	Madison	7691	1.6477	3.8428	5.0556	13.8764	6.4607	4.85
30059	Meagher	1891	2.5946	6.6262	8.8368	13.9779	6.2207	4.5959
30061	Mineral	4223	0.9597	2.349	3.1736	17.2622	8.1681	5.134
30063	Missoula	109299	2.6528	6.6829	9.6758	6.1352	2.5972	1.6385
30065	Musselshell	4538	2.5678	5.6284	7.492	17.0207	8.7335	6.7008
30067	Park	15636	3.2973	8.2843	11.7164	8.4202	3.9632	2.8554
30069	Petroleum	494	0.0231	0.039	0.1778	84.1952	46.1767	39.5753
30071	Phillips	4253	2.3902	5.8877	7.9837	16.984	8.2826	7.0449
30073	Pondera	6153	2.5385	6.3975	8.5443	22.8419	13.1626	9.9258
30075	Powder River	1743	1.6686	4.6137	6.0325	29.3003	13.3979	12.5648
30077	Powell	7027	2.2293	5.9403	8.7946	15.1229	6.468	4.1027
30079	Prairie	1179	0.7121	1.9929	2.4297	24.7531	12.8721	11.3851
30081	Ravalli	40212	1.5771	3.8593	5.413	11.3962	4.6954	3.1911
30083	Richland	9746	3.1553	7.5769	10.2898	9.664	4.5806	3.8445
30085	Roosevelt	10425	2.1507	5.4125	7.0637	10.1198	5.1382	4.1291
30087	Rosebud	9233	1.7715	4.6023	6.3089	14.7258	6.7741	5.5353
30089	Sanders	11413	0.7863	1.7778	2.5126	22.0077	10.0134	7.3169
30091	Sheridan	3384	3.5392	9.0456	11.9967	12.6965	6.1433	4.9303
30093	Silver Bow	34200	5.589	15.0667	20.3336	2.8216	1.1314	0.8031
30095	Stillwater	9117	1.5399	4.0285	5.3069	13.0548	5.215	3.8211
30097	Sweet Grass	3651	3.5025	8.6248	11.4662	12.3124	5.9272	4.4253
30099	Teton	6073	1.6432	3.8056	5.0791	16.6154	8.2015	6.458
30101	Toole	5324	3.1638	7.8265	10.7603	13.986	8.715	6.7389
30103	Treasure	718	1.8202	4.9469	6.6231	18.2665	7.9754	5.9498
30105	Valley	7369	3.1065	7.5327	10.2735	13.0444	5.948	5.0993
30107	Wheatland	2168	3.374	9.5806	12.8499	10.7859	5.1655	4.001
30109	Wibaux	1017	1.1813	2.544	3.2633	17.6464	7.932	6.3297
30111	Yellowstone	147972	3.0283	7.7985	11.2275	4.5598	1.8466	1.2827
31001	Adams	31364	3.4485	8.9836	12.624	3.7484	1.6032	1.1674
31003	Antelope	6685	1.1131	2.6299	3.286	11.668	5.2763	4.0936
31005	Arthur	460	0.0706	0.2025	0.4976	27.2555	10.2655	16.7201
31007	Banner	690	0.1713	0.3747	0.5672	38.1264	16.7508	12.7385
31009	Blaine	478	0.0813	0.1852	0.3708	46.7641	23.2724	24.3829
31011	Boone	5505	2.2867	5.9657	7.5963	9.3045	3.6815	2.8567
31013	Box Butte	11308	2.6283	6.4955	8.688	6.5543	2.8095	2.2439
31015	Boyd	2099	1.6806	4.0475	5.2916	15.7813	7.189	5.413
31017	Brown	3145	2.1544	5.2908	7.0912	10.1946	4.5505	3.4432
31019	Buffalo	46102	2.6305	7.0957	9.6918	6.2186	2.7055	2.0028
31021	Burt	6858	2.5878	6.699	8.8081	6.5758	2.7818	2.0191
31023	Butler	8395	2.2193	5.9377	7.8398	7.8181	3.2023	2.401
31025	Cass	25241	1.5286	3.8245	5.0209	8.6184	3.6732	2.5523
31027	Cedar	8852	1.667	4.7027	5.9555	14.8454	6.5881	4.9379
31029	Chase	3966	0.8368	2.1479	2.7815	16.6662	7.939	6.599
31031	Cherry	5713	2.7879	6.6318	8.7812	19.935	8.9109	8.111
31033	Cheyenne	9998	2.5738	6.9556	9.364	6.9145	3.0326	2.2201
31035	Clay	6542	1.4716	3.9714	4.9517	13.6677	6.5419	4.7962
31037	Colfax	10515	3.7467	10.4646	13.4158	5.3265	2.1882	1.6583
31039	Cuming	9139	3.1181	8.0338	10.6901	7.2061	2.94	2.2325
31041	Custer	10939	1.6427	4.1558	5.3427	15.6138	6.8133	5.7654
31043	Dakota	21006	3.4615	8.3601	11.4817	4.0033	1.7018	1.1884
31045	Dawes	9182	3.55	9.5292	12.7575	6.4863	2.9625	2.2912
31047	Dawson	24326	2.4902	6.1333	8.5336	6.0864	2.8221	2.1798
31049	Deuel	1941	2.5549	5.6015	7.0212	6.8344	3.3116	2.4675
31051	Dixon	6000	2.2635	6.572	8.5168	9.1309	3.7881	2.7838
31053	Dodge	36691	4.0954	10.6887	14.6714	3.2671	1.3764	1.0076
31055	Douglas	517110	4.3946	11.3583	16.6069	2.3113	0.9092	0.6072
31057	Dundy	2008	1.5216	4.4493	5.8232	16.4344	6.9559	5.4725
31059	Fillmore	5890	1.2951	3.4221	4.3931	10.1694	4.6544	3.5372
31061	Franklin	3225	0.9298	2.2417	3.017	15.7736	7.3568	5.5563
31063	Frontier	2756	1.0752	2.9059	4.059	16.8868	7.3753	6.0002
31065	Furnas	4959	1.7735	4.5985	5.6827	10.2433	5.2557	4.2275
31067	Gage	22311	2.5626	6.0173	8.0072	5.8994	2.5925	1.9341
31069	Garden	2057	1.696	4.4517	5.985	16.7192	6.9109	5.6064
31071	Garfield	2049	0.9021	2.6244	3.6462	15.2877	6.1646	4.7002
31073	Gosper	2044	1.2573	2.8145	3.6197	13.3518	6.1784	4.5553
31075	Grant	614	0.119	0.243	0.4593	35.3631	15.1544	18.5768
31077	Greeley	2538	2.6294	7.6652	9.6901	8.4809	3.394	2.4453
31079	Hall	58607	3.7969	9.539	13.2382	3.7294	1.6555	1.2153
31081	Hamilton	9124	1.5785	4.1302	5.4729	8.7257	3.9362	2.8629
31083	Harlan	3423	1.0392	2.4235	3.1711	13.8055	6.9981	5.3959
31085	Hayes	967	0.1723	0.3557	0.5401	34.724	15.6891	13.7577
31087	Hitchcock	2908	0.9831	2.3356	3.0047	15.452	7.9871	6.2566
31089	Holt	10435	2.308	5.6506	7.4319	10.5805	4.887	3.8003
31091	Hooker	736	0.851	2.0344	3.7891	13.9786	5.6261	6.6146
31093	Howard	6274	2.1377	5.9982	7.5077	9.3015	3.9915	2.9664
31095	Jefferson	7547	2.7701	7.2294	9.4929	6.5704	2.8695	2.1936
31097	Johnson	5217	1.7067	4.4743	5.5871	8.3093	3.6658	2.8679
31099	Kearney	6489	0.9862	2.3703	3.08	11.7233	5.4102	4.0717
31101	Keith	8368	2.6167	6.6703	9.2826	9.4157	4.5211	3.2029
31103	Keya Paha	824	0.2038	0.3846	0.6005	37.065	17.3939	13.2201
31105	Kimball	3821	2.7882	6.1187	8.0344	8.0584	4.3599	3.3958
31107	Knox	8701	1.9543	5.4945	7.2505	11.9564	4.7733	3.125
31109	Lancaster	285407	2.7288	6.9435	10.2299	3.8477	1.5896	1.0723
31111	Lincoln	36288	2.6306	6.8169	9.5126	6.7223	3.0432	2.2254
31113	Logan	763	0.1935	0.3034	0.4041	34.1442	20.6913	18.2054
31115	Loup	632	0.1896	0.3386	0.4898	35.9253	19.1533	15.6842
31117	McPherson	539	0.0208	0.0443	0.2647	63.4413	29.6122	26.8614
31119	Madison	34876	3.2871	8.6438	12.161	3.8469	1.5755	1.1238
31121	Merrick	7845	2.1147	5.3101	6.8153	7.3759	3.2225	2.4794
31123	Morrill	5042	1.8341	4.3846	5.7257	12.1583	6.1581	4.7568
31125	Nance	3735	4.1761	11.6013	14.5421	7.1995	2.7501	2.015
31127	Nemaha	7248	2.8154	6.6887	8.7485	6.935	3.3539	2.5307
31129	Nuckolls	4500	1.2812	3.235	4.1316	10.7518	4.6413	3.5048
31131	Otoe	15740	3.6208	9.9705	13.0788	6.7369	2.8044	2.0764
31133	Pawnee	2773	0.7764	2.0225	2.5532	16.586	7.0961	5.4027
31135	Perkins	2970	1.6212	4.1992	5.2216	15.9188	6.7296	5.5927
31137	Phelps	9188	2.0327	4.7708	6.1696	9.4357	4.658	3.834
31139	Pierce	7266	2.9438	7.7414	9.6702	7.6444	3.3883	2.6173
31141	Platte	32237	3.3101	8.9179	12.2631	4.7961	1.9915	1.4418
31143	Polk	5406	1.2862	3.3963	4.3507	10.0235	4.3048	3.1667
31145	Red Willow	11055	2.1112	5.4405	7.3667	6.0995	2.7946	2.1217
31147	Richardson	8363	3.4253	8.3631	11.0157	6.4294	2.9146	2.1532
31149	Rock	1526	1.9171	4.7892	6.0877	17.3541	8.9605	6.7359
31151	Saline	14200	3.9504	10.5254	13.1551	4.3354	1.7409	1.3279
31153	Sarpy	158840	2.5708	6.6823	9.9535	3.7499	1.452	0.9721
31155	Saunders	20780	1.7543	4.7685	6.2087	8.4654	3.6807	2.693
31157	Scotts Bluff	36970	3.0538	7.703	10.5997	4.5456	1.9292	1.4178
31159	Seward	16750	2.3271	5.815	7.6464	6.4951	2.8237	2.0721
31161	Sheridan	5469	1.7087	4.1645	5.2561	16.5968	7.6485	6.1734
31163	Sherman	3152	1.5089	4.3072	5.71	11.5796	4.6513	3.479
31165	Sioux	1311	0.6324	1.516	1.9714	27.5616	11.9053	9.7243
31167	Stanton	6129	1.8466	4.8426	6.2004	9.4193	4.1213	3.1641
31169	Thayer	5228	1.3246	3.3178	4.1037	12.1274	6.0974	4.4805
31171	Thomas	647	0.9959	2.3736	3.2485	18.6997	8.3271	9.5253
31173	Thurston	6940	1.6366	4.4539	5.5533	11.147	5.6157	4.4147
31175	Valley	4260	3.1551	8.4804	10.9221	8.1255	3.249	2.4993
31177	Washington	20234	2.3683	5.6349	7.4968	6.9415	3.0968	2.2488
31179	Wayne	9595	2.7218	6.7719	8.6868	6.1776	2.4933	1.9303
31181	Webster	3812	1.757	4.0824	5.2271	9.9135	4.6232	3.493
31183	Wheeler	818	0.3808	0.7679	1.0617	24.4234	10.9461	7.7626
31185	York	13665	1.8388	5.0502	6.936	7.9744	3.6134	2.6266
32001	Churchill	24877	2.5041	6.1675	8.9064	6.9199	3.1952	2.3593
32003	Clark	1951269	3.166	8.1101	13.8239	3.2464	1.2749	0.7938
32005	Douglas	46997	1.5801	3.9908	5.8424	6.907	2.831	2.0125
32007	Elko	48818	2.1967	5.7596	8.4681	9.4057	4.0645	3.1913
32009	Esmeralda	783	1.5849	4.2273	5.9426	12.525	5.9366	10.088
32011	Eureka	1987	1.4924	3.6516	4.8694	28.9097	15.3917	11.4262
32013	Humboldt	16528	2.0125	5.434	7.7205	13.5493	5.9626	4.6967
32015	Lander	5775	1.7252	4.5477	6.306	14.7428	5.9172	5.4984
32017	Lincoln	5345	1.1455	2.7749	3.7072	29.4156	18.438	16.2524
32019	Lyon	51980	1.4013	3.1837	4.6629	7.7594	3.4621	2.4051
32021	Mineral	4772	2.772	6.5242	8.8527	11.2834	6.2808	4.9352
32023	Nye	43946	1.1878	2.9968	4.2657	10.3207	4.3944	4.0947
32027	Pershing	6753	1.944	5.1444	6.5446	15.5691	7.4897	5.3246
32029	Storey	4010	2.7424	7.0421	9.5168	8.6008	3.8671	2.4759
32031	Washoe	421407	3.0722	8.0174	12.8599	4.4231	1.7088	1.0674
32033	White Pine	10030	2.73	6.505	8.6817	12.3144	5.3251	4.4713
32510	Carson City	55274	3.8261	9.406	15.3449	2.836	1.1224	0.7045
33001	Belknap	60088	1.4566	3.2555	4.8976	9.3984	4.187	2.8268
33003	Carroll	47818	0.9622	2.158	3.076	14.0642	5.7051	3.9643
33005	Cheshire	77117	1.6968	4.0453	5.8858	10.7762	4.9618	3.4089
33007	Coos	33055	1.2003	2.6502	3.6925	15.7289	8.1775	5.8777
33009	Grafton	89118	1.6817	3.8762	5.6753	11.9441	5.641	3.7635
33011	Hillsborough	400721	2.3263	5.6222	8.7765	6.3204	2.6947	1.7934
33013	Merrimack	146445	1.2131	2.6528	3.8551	10.2782	5.0144	3.5219
33015	Rockingham	295223	1.558	3.6875	5.5456	7.7615	3.4649	2.3892
33017	Strafford	123143	2.2199	5.2365	7.7934	6.268	2.7289	1.8822
33019	Sullivan	43742	1.2732	2.8485	3.9923	12.1318	5.9016	4.1393
34001	Atlantic	274549	3.8127	9.7741	13.7883	3.3269	1.3993	0.9861
34003	Bergen	905116	5.0175	12.4945	18.0231	2.0645	0.866	0.578
34005	Burlington	448734	2.3486	5.5838	8.2709	4.3461	1.8383	1.2275
34007	Camden	513657	3.8276	9.3204	13.2988	2.5842	1.1062	0.7436
34009	Cape May	97265	2.7141	6.7306	9.1715	4.8631	2.3118	1.6776
34011	Cumberland	156898	2.5789	6.1726	8.4305	5.3177	2.4748	1.7901
34013	Essex	783969	6.8368	17.5278	24.4262	1.465	0.5941	0.4102
34015	Gloucester	288288	2.2848	5.3134	7.6323	4.3429	1.9119	1.3284
34017	Hudson	634266	10.7967	29.7103	40.9671	0.8082	0.3027	0.2103
34019	Hunterdon	128349	1.3099	3.0568	4.5389	7.7322	3.3499	2.1853
34021	Mercer	366513	4.4731	11.3717	16.2434	2.9553	1.2836	0.8413
34023	Middlesex	809858	3.9822	10.0741	14.5965	3.0433	1.2525	0.8136
34025	Monmouth	630380	3.2462	7.8258	11.3834	3.6098	1.5677	1.0399
34027	Morris	492276	2.7248	6.3676	9.6065	3.7759	1.5891	1.0181
34029	Ocean	576567	2.0391	4.7812	6.9445	4.832	2.0993	1.4157
34031	Passaic	501226	6.9216	18.0412	25.4449	1.918	0.7641	0.5005
34033	Salem	66083	2.0589	4.7948	6.5163	6.2359	2.8409	2.1207
34035	Somerset	323444	2.4336	5.7205	8.4135	4.9663	2.2359	1.4437
34037	Sussex	149265	1.7788	4.2433	6.3676	6.2368	2.6411	1.6867
34039	Union	536499	6.0522	14.8337	20.8577	1.7148	0.7322	0.5069
34041	Warren	108692	2.3796	5.7235	8.2308	5.3653	2.3385	1.5254
35001	Bernalillo	662564	2.6648	6.4012	9.7707	4.4321	1.9142	1.2621
35003	Catron	3725	0.0657	0.0899	0.239	58.2624	34.7708	33.8504
35005	Chaves	65645	1.5492	3.4948	4.7503	7.15	3.3153	2.5154
35006	Cibola	27213	1.1921	2.9662	4.2141	18.4558	10.5058	8.6543
35007	Colfax	13750	2.0074	4.6601	6.5944	8.8458	4.0116	2.8572
35009	Curry	48376	1.8422	4.5417	6.1693	6.8055	3.3335	2.6312
35011	De Baca	2022	0.6382	1.5289	2.1537	13.6977	6.5587	7.674
35013	Do├▒a Ana	209233	1.4526	3.5599	5.5802	8.5795	4.1757	2.8258
35015	Eddy	53829	1.0992	2.51	3.6179	10.7625	5.1155	3.7894
35017	Grant	29514	1.7342	4.1982	5.876	10.3835	4.7693	3.5057
35019	Guadalupe	4687	1.8181	4.2778	6.1384	14.2292	7.8552	6.7335
35021	Harding	695	0.3555	0.7633	1.1609	31.3468	13.5962	15.7996
35023	Hidalgo	4894	0.422	0.835	1.4416	23.2755	11.8904	9.281
35025	Lea	64727	1.7489	4.2089	5.7353	7.8818	3.7036	2.9907
35027	Lincoln	20497	1.5731	3.964	5.8347	11.8843	5.5195	4.1122
35028	Los Alamos	17950	0.5891	1.3746	2.5744	18.8368	8.6543	4.8286
35029	Luna	25095	1.4663	3.5915	5.0048	12.3838	6.0887	4.9211
35031	McKinley	71492	1.0407	2.5697	3.8907	30.6366	16.1037	12.6439
35033	Mora	4881	0.2527	0.4963	0.7349	32.6184	15.957	12.8902
35035	Otero	63797	1.2732	2.9181	4.3105	11.776	5.5953	3.9409
35037	Quay	9041	2.2364	5.1153	6.8628	13.3713	7.8883	6.2736
35039	Rio Arriba	40246	0.8084	1.6948	2.7703	15.4608	8.0027	7.0517
35041	Roosevelt	19846	0.6495	1.3753	1.8657	16.3367	8.1248	6.6807
35043	Sandoval	131561	1.3491	3.3427	5.0773	10.3125	4.8647	3.6099
35045	San Juan	130044	1.223	2.7948	4.1684	19.231	10.4579	8.2213
35047	San Miguel	29393	1.9138	4.7724	6.7387	15.2245	7.6717	5.3277
35049	Santa Fe	144170	1.6748	4.1199	6.443	8.9282	4.3306	2.8588
35051	Sierra	11988	1.8579	4.6166	6.5892	11.4545	5.6971	4.2034
35053	Socorro	17866	1.6998	4.4299	6.5117	16.0032	7.354	6.6441
35055	Taos	32937	1.3367	3.1792	4.7094	13.8588	6.5051	4.5329
35057	Torrance	16383	0.4894	1.0492	1.4813	20.5942	10.1484	7.5523
35059	Union	4549	0.6473	1.4178	1.8832	20.579	10.7819	11.9273
35061	Valencia	76569	1.1969	2.7937	4.1443	9.3095	3.9952	2.7706
36001	Albany	304204	4.1248	10.4188	16.9148	3.4185	1.3879	0.9138
36003	Allegany	48946	1.7039	4.2621	5.7776	9.7846	4.2077	3.1292
36005	Bronx	1385108	8.2213	21.6109	36.2844	1.1159	0.4226	0.2456
36007	Broome	200600	3.6717	9.4946	14.1737	4.2794	1.7958	1.1632
36009	Cattaraugus	80317	2.5457	6.1305	8.5704	7.3156	3.2105	2.3358
36011	Cayuga	80026	2.5001	6.3993	9.2028	7.0156	3.0156	2.2337
36013	Chautauqua	134905	3.4638	8.7408	11.8684	5.1213	2.2321	1.6237
36015	Chemung	88830	3.4374	9.0236	12.8519	5.2287	2.1684	1.5499
36017	Chenango	50477	1.9038	4.4444	6.1665	9.6791	4.0782	2.9511
36019	Clinton	82128	2.2949	5.5165	8.1664	8.5758	3.9669	2.6864
36021	Columbia	63096	1.8856	4.5508	6.7082	8.5926	3.8088	2.5971
36023	Cortland	49336	3.4299	8.2772	12.0506	6.2469	2.7361	1.9739
36025	Delaware	47980	1.5319	3.597	5.0881	11.3735	4.9439	3.3982
36027	Dutchess	297488	2.4368	6.0742	9.4503	5.8105	2.4622	1.5405
36029	Erie	919040	4.2768	11.4413	17.1599	2.876	1.1043	0.7279
36031	Essex	39370	1.9253	4.6305	6.6343	9.378	4.2881	3.0674
36033	Franklin	51599	2.2304	5.1051	7.1453	9.1145	4.1872	2.9497
36035	Fulton	55531	3.4168	8.8857	12.154	5.033	2.0528	1.4779
36037	Genesee	60079	2.3676	5.5764	7.888	6.554	2.9536	2.0871
36039	Greene	49221	1.932	4.5705	6.6122	6.9569	2.9071	1.9164
36041	Hamilton	4836	0.6947	1.4831	1.9743	18.5086	8.0656	5.7428
36043	Herkimer	64519	3.0118	7.3741	10.4475	6.3793	2.7629	1.9753
36045	Jefferson	116229	2.5995	6.1537	8.7013	7.1075	3.0171	2.1475
36047	Kings	2504700	7.6843	20.9406	37.6438	1.1125	0.4176	0.2412
36049	Lewis	27087	1.3017	3.0566	4.1114	9.9642	3.983	2.9885
36051	Livingston	65393	2.2744	5.5126	7.7259	6.5608	2.9414	2.1474
36053	Madison	73442	2.0949	5.2218	7.58	6.9514	2.9061	2.1367
36055	Monroe	744344	3.3775	8.5266	12.9152	3.3836	1.4192	0.9159
36057	Montgomery	50219	2.7996	7.0986	10.3282	5.638	2.4275	1.7518
36059	Nassau	1339532	5.1943	12.9627	19.6708	1.7931	0.7089	0.4589
36061	New York	1585873	13.3103	36.675	69.7841	0.7123	0.2633	0.1318
36063	Niagara	216469	3.8192	9.7506	14.5921	3.8414	1.5858	1.1075
36065	Oneida	234878	3.3845	9.0041	12.8039	4.4979	1.8363	1.3036
36067	Onondaga	467026	3.7126	9.7889	14.4125	3.6573	1.4298	0.929
36069	Ontario	107931	2.217	5.3913	7.7549	6.2023	2.6808	1.8805
36071	Orange	372813	2.8825	7.3367	11.0445	4.7139	1.9013	1.2271
36073	Orleans	42883	1.7287	4.282	6.095	8.2602	3.5065	2.5785
36075	Oswego	122109	2.9468	7.234	9.8339	6.5692	2.8652	2.1074
36077	Otsego	62259	2.1078	5.2937	7.6056	10.1504	4.6326	3.2266
36079	Putnam	99710	1.8193	4.4409	6.9153	5.8809	2.4798	1.4787
36081	Queens	2230722	7.2975	19.1085	32.286	1.2559	0.4869	0.2974
36083	Rensselaer	159429	3.1771	7.871	12.2235	5.5868	2.4574	1.6331
36085	Richmond	468730	5.0796	12.8104	19.8223	1.7568	0.7121	0.4624
36087	Rockland	311687	3.2587	8.118	12.4878	3.174	1.3419	0.8597
36089	St. Lawrence	111944	2.4583	6.1646	8.4862	8.3746	3.6872	2.7679
36091	Saratoga	219607	2.2451	5.5597	8.3685	5.6787	2.2738	1.4963
36093	Schenectady	154727	4.6251	11.8828	17.2912	2.9337	1.2008	0.82
36095	Schoharie	32749	1.3577	3.1524	4.4192	10.154	4.414	3.0653
36097	Schuyler	18343	1.6855	3.9706	5.3105	10.7934	4.7102	3.5742
36099	Seneca	35251	2.3773	5.5428	7.4968	8.5387	3.8288	2.7584
36101	Steuben	98990	2.1324	5.5062	7.9647	8.8926	3.9309	2.8096
36103	Suffolk	1493350	3.2794	8.203	12.5461	3.0126	1.2208	0.783
36105	Sullivan	77547	1.4219	3.5251	5.0819	8.9236	3.7176	2.5757
36107	Tioga	51125	1.8654	4.5698	6.5023	9.9075	4.2751	3.0072
36109	Tompkins	101564	3.6025	9.9022	14.3001	5.1618	2.1362	1.4522
36111	Ulster	182493	2.3451	5.787	8.6875	6.5811	2.7698	1.7927
36113	Warren	65707	2.9162	7.3881	10.6412	5.8169	2.378	1.5312
36115	Washington	63216	2.1076	4.9728	6.8377	8.9314	3.7599	2.7293
36117	Wayne	93772	1.5922	3.8812	5.3307	7.8925	3.3389	2.4129
36119	Westchester	949113	5.0243	12.5749	20.4322	2.3995	0.9875	0.607
36121	Wyoming	42155	1.4182	3.3311	4.497	9.6768	4.2157	3.1958
36123	Yates	25348	1.7976	4.5871	5.989	9.8692	4.1635	2.9958
37001	Alamance	151131	1.9913	5.0026	7.275	6.9152	2.8425	1.9956
37003	Alexander	37198	0.459	1.0186	1.4559	18.2361	8.146	5.6775
37005	Alleghany	11155	0.4936	1.0608	1.6306	17.9794	8.6245	5.6534
37007	Anson	26948	0.2708	0.4521	0.5443	27.5702	16.3014	13.5605
37009	Ashe	27281	0.3267	0.7265	1.1448	26.2434	12.1518	7.3899
37011	Avery	17797	0.5924	1.4482	2.2675	17.9645	8.3041	5.4135
37013	Beaufort	47759	1.3402	3.1091	4.3923	14.8972	7.3742	5.1068
37015	Bertie	21282	0.5701	1.1301	1.4795	17.2573	8.3987	6.0953
37017	Bladen	35190	0.3836	0.7801	1.0376	23.1962	11.5728	8.7498
37019	Brunswick	107431	1.1772	2.9702	4.6961	9.7933	4.252	2.6379
37021	Buncombe	238318	1.7051	4.1771	6.8325	8.244	3.4735	2.1576
37023	Burke	90912	0.9895	2.1656	3.2967	11.5796	5.1304	3.4415
37025	Cabarrus	178011	1.0916	2.6299	4.0428	8.5696	3.6372	2.4288
37027	Caldwell	83029	0.7683	1.7243	2.6014	12.9523	5.8504	3.9764
37029	Camden	9980	0.5609	1.0872	1.5558	17.7151	8.5518	5.5948
37031	Carteret	66469	1.8702	4.5836	7.0065	8.1898	3.7256	2.2621
37033	Caswell	23719	0.521	1.2242	1.7317	18.1266	8.2303	5.6508
37035	Catawba	154358	1.4561	3.8183	5.6629	8.3941	3.2687	2.2062
37037	Chatham	63505	0.4849	1.0381	1.5428	19.0745	9.196	6.5779
37039	Cherokee	27444	0.4247	0.815	1.2322	24.2576	13.4344	8.538
37041	Chowan	14793	0.7707	1.5413	2.1081	19.2851	9.6766	5.9179
37043	Clay	10587	0.4111	0.8429	1.2941	21.3831	10.6967	7.4409
37045	Cleveland	98078	1.0054	2.3757	3.5089	11.6002	5.1638	3.6864
37047	Columbus	58098	0.6535	1.3827	1.8957	16.216	7.8977	5.797
37049	Craven	103505	1.674	4.2562	6.6825	8.665	3.6564	2.3911
37051	Cumberland	319431	1.7461	4.528	7.6992	6.4986	2.625	1.6197
37053	Currituck	23547	0.6994	1.2872	1.7989	17.8641	7.999	5.2725
37055	Dare	33920	1.7391	4.1162	5.9675	7.007	3.1088	2.188
37057	Davidson	162878	1.2287	2.9839	4.4415	10.088	4.3046	2.8586
37059	Davie	41240	0.6903	1.3563	2.1039	13.0194	6.5763	4.3299
37061	Duplin	58505	0.6313	1.2968	1.7277	17.3601	8.1301	6.1177
37063	Durham	267587	2.0566	5.3652	8.0735	5.1365	2.0169	1.3164
37065	Edgecombe	56552	1.3631	3.2022	4.5333	8.0019	3.726	2.6682
37067	Forsyth	350670	1.9924	4.7888	7.4974	4.9327	2.1181	1.3687
37069	Franklin	60619	0.5583	1.2105	1.8638	15.0492	6.8008	4.5469
37071	Gaston	206086	1.4684	3.5837	5.4237	7.5171	3.0591	2.0273
37073	Gates	12197	0.2944	0.5255	0.7317	27.6499	14.9974	10.7414
37075	Graham	8861	0.112	0.1724	0.3665	53.421	34.3559	19.414
37077	Granville	59916	0.765	1.6491	2.3627	13.5155	6.3676	4.4775
37079	Greene	21362	0.7343	1.5004	1.9919	12.4921	6.0825	4.518
37081	Guilford	488406	2.442	5.9782	9.1253	4.9691	2.1393	1.3883
37083	Halifax	54691	1.1725	2.7068	3.6811	11.7308	5.6004	4.0514
37085	Harnett	114678	0.749	1.735	2.5405	14.7578	6.2487	4.1479
37087	Haywood	59036	1.177	2.6676	3.9052	12.1376	6.3821	4.2775
37089	Henderson	106740	1.2126	2.9341	4.3883	9.4724	4.044	2.6697
37091	Hertford	24669	1.508	3.8044	5.1379	10.2883	4.7469	3.521
37093	Hoke	46952	0.9503	2.0754	2.9316	10.7503	4.6791	3.3065
37095	Hyde	5810	0.7583	1.2486	1.6083	21.4846	11.2701	10.2231
37097	Iredell	159437	1.3997	3.329	5.097	8.9329	4.0138	2.6189
37099	Jackson	40271	0.7733	1.7786	2.95	15.3609	7.3296	4.336
37101	Johnston	168878	1.1025	2.6191	3.9142	10.729	4.8667	3.2831
37103	Jones	10153	0.4236	0.8182	1.1679	20.0146	9.6137	6.8941
37105	Lee	57866	1.1767	2.8056	4.1014	9.5702	4.1931	2.8154
37107	Lenoir	59495	1.6019	3.8564	5.4278	8.2914	3.6626	2.5516
37109	Lincoln	78265	0.784	1.9865	3.0237	12.345	5.0979	3.5303
37111	McDowell	44996	0.6011	1.2039	1.8423	15.1978	8.0301	5.3042
37113	Macon	33922	0.5025	1.0445	1.5978	18.7581	9.3769	6.053
37115	Madison	20764	0.3639	0.6453	1.0357	23.4312	12.9632	8.0864
37117	Martin	24505	0.8958	1.9029	2.6659	14.0994	7.1079	5.2454
37119	Mecklenburg	919628	2.4857	6.1725	10.1345	4.0429	1.622	0.9547
37121	Mitchell	15579	0.3683	0.8915	1.3392	27.6387	11.7874	7.6259
37123	Montgomery	27798	0.562	1.2043	1.6813	18.4923	9.0859	6.7097
37125	Moore	88247	1.1399	2.9137	4.563	13.4952	6.1808	4.2902
37127	Nash	95840	1.3218	3.1646	4.7257	9.017	4.1084	2.8572
37129	New Hanover	202667	2.6787	6.9946	10.946	3.9341	1.5358	0.922
37131	Northampton	22099	0.5519	1.0464	1.4498	17.4103	8.8145	6.2763
37133	Onslow	177772	1.5962	4.1404	6.6207	8.0255	2.939	1.9145
37135	Orange	133801	2.0189	4.9803	7.5511	6.714	2.78	1.8976
37137	Pamlico	13144	0.2758	0.6466	1.0407	28.9595	12.8482	8.9072
37139	Pasquotank	40661	2.1826	5.3736	7.9108	8.4944	3.7226	2.6919
37141	Pender	52217	0.8466	1.7219	2.7148	14.6667	7.3912	5.1208
37143	Perquimans	13453	0.2718	0.5378	0.8199	28.7907	13.9566	9.1454
37145	Person	39464	1.165	2.6638	3.8091	12.39	5.6619	4.1213
37147	Pitt	168148	1.9808	4.973	7.6153	6.4926	2.7727	1.904
37149	Polk	20510	0.6859	1.5136	2.2718	15.6584	7.1743	4.6638
37151	Randolph	141752	0.983	2.1865	3.1131	11.6378	5.3243	3.8168
37153	Richmond	46639	1.5917	4.0017	5.6224	7.8658	3.6277	2.6699
37155	Robeson	134168	0.7898	1.7493	2.4871	14.3788	7.1864	5.1453
37157	Rockingham	93643	1.1818	2.8573	4.0203	10.0091	4.4462	2.9913
37159	Rowan	138428	1.5483	3.7332	5.3379	8.0633	3.3457	2.3004
37161	Rutherford	67810	1.0394	2.3063	3.2464	11.5894	5.6131	3.8718
37163	Sampson	63431	0.5361	1.1747	1.6141	18.9513	9.3942	6.9364
37165	Scotland	36157	0.9579	2.1275	2.9042	10.6976	5.1772	3.9557
37167	Stanly	60585	0.8169	1.828	2.5384	16.0419	7.9502	5.9463
37169	Stokes	47401	0.6801	1.6654	2.6803	14.497	6.3864	4.1107
37171	Surry	73673	1.0126	2.3468	3.6549	11.4339	5.1501	3.2087
37173	Swain	13981	0.7476	1.8451	2.6446	17.584	8.7553	5.4621
37175	Transylvania	33090	1.0363	2.2168	3.1437	12.365	6.3127	4.1789
37177	Tyrrell	4407	0.5323	1.1597	1.6358	21.6978	9.7729	8.7774
37179	Union	201292	1.0016	2.5042	3.8943	10.5099	4.3979	3.0292
37181	Vance	45422	1.6622	4.0317	5.5465	8.6431	3.7226	2.5979
37183	Wake	900993	2.019	5.2079	8.3635	5.1422	2.0295	1.2567
37185	Warren	20972	0.4659	0.9848	1.4947	17.73	8.2956	5.382
37187	Washington	13228	0.2192	0.3987	0.592	32.3754	17.97	12.4449
37189	Watauga	51079	2.2705	5.4175	8.4068	9.2625	4.2603	2.5964
37191	Wayne	122623	1.344	3.2034	4.7188	10.0817	4.6945	3.4636
37193	Wilkes	69340	0.7744	1.7934	2.7969	14.1076	6.2218	4.0485
37195	Wilson	81234	1.9752	4.6571	6.4984	6.3824	3.0164	2.1259
37197	Yadkin	38406	0.5581	1.1339	1.6101	16.5397	8.5963	5.9534
37199	Yancey	17818	0.4201	0.9433	1.4385	24.5723	12.5837	7.7633
38001	Adams	2343	1.8425	4.7645	6.0176	13.2542	6.0287	4.8322
38003	Barnes	11066	3.5291	9.032	11.971	8.3986	3.5157	2.6233
38005	Benson	6660	0.5294	1.2972	1.6865	24.0309	11.7537	8.3831
38007	Billings	783	0.5338	1.2502	1.9024	31.8369	16.5672	11.6351
38009	Bottineau	6429	2.4567	7.0002	9.4908	13.2094	5.4852	4.0175
38011	Bowman	3151	1.6983	4.5473	5.8482	12.2408	5.9931	4.7693
38013	Burke	1968	1.0898	2.904	3.7482	16.4845	7.1675	5.3379
38015	Burleigh	81308	2.4936	6.517	9.8605	5.3054	2.1754	1.4821
38017	Cass	149778	2.9985	7.5696	11.4298	3.9345	1.616	1.0766
[truncated: 1,144 more rows]

## Sheet: All_access7_tract2010
tract2010_FIPS	population2010	PWA_time	PWA_distance	PWA_Euclidian	PWD_time	PWD_distance	PWD_Euclidian
01001020100	1912	1.3316	2.8108	4.3309	6.0216	2.7231	1.6646
01001020200	2170	1.7867	4.201	6.2944	4.5847	1.8957	1.1799
01001020300	3373	2.0344	4.9278	7.2932	3.8909	1.5967	1.0542
01001020400	4386	1.416	3.294	5.1604	5.1001	2.1824	1.3873
01001020500	10766	1.3661	3.3856	5.4919	5.3453	2.1923	1.3611
01001020600	3668	1.2893	2.6903	3.9949	5.608	2.6798	1.8051
01001020700	2891	1.4467	3.0979	4.2566	5.679	2.5548	1.7362
01001020801	3081	1.1484	2.5395	3.6453	9.0254	3.934	2.5532
01001020802	10435	0.7327	1.5051	2.4377	11.8813	5.4299	3.206
01001020900	5675	0.4444	0.8199	1.2177	17.7131	9.2411	6.1631
01001021000	2894	0.2823	0.4933	0.6493	26.6716	14.6273	10.9659
01001021100	3320	0.3423	0.6775	0.9329	23.0255	11.5015	8.1541
01003010100	3804	0.299	0.5954	0.88	26.9237	13.8835	9.2274
01003010200	2902	0.5533	1.0931	1.5831	16.4946	8.7608	6.3021
01003010300	7826	0.6671	1.4796	2.1085	14.5259	6.4556	4.4838
01003010400	4736	0.4357	0.9537	1.3631	19.7949	9.4295	6.425
01003010500	4815	1.5457	3.2976	4.915	5.2699	2.4526	1.5441
01003010600	3325	1.995	4.776	7.4673	5.9015	2.4175	1.7227
01003010701	7882	0.9357	1.9554	2.9672	8.0618	3.7221	2.434
01003010703	13166	0.9161	1.9177	2.8772	8.871	4.05	2.5831
01003010704	5055	0.9312	2.3922	4.1965	7.8485	2.9645	1.7059
01003010705	8331	1.959	5.0659	8.2191	4.6026	1.6999	1.014
01003010800	6861	1.3621	3.1863	4.6859	5.4331	2.3452	1.5942
01003010903	5173	0.8562	1.796	2.7206	9.4574	4.2387	2.9424
01003010904	6831	0.5338	1.1089	1.578	14.9014	7.5624	5.2538
01003010905	8011	1.0442	2.4944	3.5686	9.0089	3.7096	2.4688
01003010906	4302	0.9453	2.1914	3.0656	8.3825	3.6253	2.5665
01003011000	4305	0.4447	1.0433	1.4676	17.0118	7.1151	4.989
01003011101	8397	1.384	3.698	5.7702	7.1132	2.7007	1.822
01003011102	3715	0.9217	2.3438	4.0485	10.8825	4.5089	2.6269
01003011201	4230	2.3651	5.6044	7.9754	3.3983	1.5047	1.0907
01003011202	5065	2.7699	6.3915	8.7167	3.032	1.2416	0.8905
01003011300	4487	1.0308	2.1824	3.0043	7.9007	3.8371	2.6505
01003011401	10632	1.3046	2.7682	4.0355	8.7668	3.7157	2.3432
01003011403	9131	1.0675	2.7886	4.5957	7.7413	2.9285	1.7095
01003011405	3832	1.6261	4.6775	8.5237	5.8666	2.0433	1.0077
01003011406	3412	2.6876	7.2028	11.2109	3.649	1.3682	0.8224
01003011407	4799	1.8612	4.9519	7.0161	5.9829	2.2648	1.5494
01003011408	433	0.9653	2.2964	2.4835	9.8894	4.3025	3.9301
01003011501	5316	1.4779	3.07	4.1715	5.8315	2.7434	1.952
01003011502	10534	2.0945	4.9083	7.3797	5.0095	1.984	1.2597
01003011601	6062	0.6254	1.3566	2.0357	14.4664	6.9859	4.389
01003011602	4895	0.6492	1.3801	2.01	14.37	6.5581	3.8403
01005950100	3321	0.6726	1.3773	2.0014	14.9732	7.2872	5.1565
01005950200	4264	0.6184	1.3919	1.8419	14.9919	7.1152	5.5077
01005950300	1638	0.2495	0.5072	0.6633	28.6715	14.0206	10.7011
01005950400	4303	0.215	0.4174	0.5814	33.1023	17.0175	12.2858
01005950500	3467	0.606	1.1706	1.6678	14.3877	7.2182	5.1846
01005950600	2099	1.5815	3.1412	3.9754	6.2912	3.1211	2.4036
01005950700	1727	1.2808	3.2662	4.4187	7.2517	3.0281	2.0697
01005950800	2055	1.3262	3.0865	4.1914	6.1221	2.6141	1.9215
01005950900	4583	1.977	4.3581	5.6816	4.2627	1.9597	1.4431
01007010001	2732	0.2569	0.476	0.6699	28.2857	15.044	10.6067
01007010002	6025	0.4506	0.8912	1.357	19.231	9.9472	6.5333
01007010003	5391	0.3941	0.7759	1.029	22.584	11.5776	9.0746
01007010004	8767	0.3679	0.7654	1.0532	20.9267	10.1417	7.35
01009050101	7858	0.3976	0.8109	1.3289	20.8481	10.3003	6.1519
01009050102	7050	0.4939	0.9625	1.4798	17.2158	8.8415	5.9444
01009050200	3789	0.4393	0.8731	1.2279	19.2602	9.6722	6.991
01009050300	5269	0.4376	0.8733	1.202	17.3883	8.5274	6.2667
01009050400	4451	0.2801	0.5022	0.6658	25.8236	14.6713	10.9635
01009050500	7329	0.2382	0.441	0.6287	30.4447	16.2492	11.3435
01009050601	3922	0.3772	0.7862	1.3147	19.6399	9.9123	5.704
01009050602	8923	0.3713	0.6927	1.106	20.8344	11.3796	7.1604
01009050700	8731	0.3025	0.6321	0.9198	24.6624	12.0246	8.2657
01011952100	1434	0.3741	0.7056	0.9668	23.386	12.1887	8.775
01011952200	7102	0.9346	2.1392	2.993	10.0252	4.6541	3.2936
01011952500	2378	0.2525	0.484	0.6697	29.7593	15.3573	10.9051
01013952700	2439	0.9447	2.2351	3.5406	10.3353	4.819	3.1743
01013952800	1394	2.0555	5.1467	7.3911	3.5962	1.4218	0.9997
01013952900	2180	1.3023	2.861	4.0001	7.6748	3.3419	2.453
01013953000	1469	0.3062	0.5829	0.8035	26.324	13.6002	9.621
01013953100	3023	1.2047	3.0343	4.0357	7.2316	3.0227	2.3341
01013953200	4327	0.6829	1.5105	1.9278	17.0437	7.9999	6.3527
01013953300	1774	0.3764	0.8098	1.1162	20.489	9.4015	6.851
01013953400	2931	0.8107	1.9852	2.8894	12.0476	5.7505	3.9759
01013953500	1410	0.3105	0.5879	0.7427	24.1027	12.527	10.0069
01015000200	3104	2.5172	6.3255	8.5243	3.0674	1.206	0.8783
01015000300	2951	3.0374	7.6431	10.2581	2.4414	0.968	0.7172
01015000400	2812	1.3506	3.3654	4.6257	5.5503	2.202	1.5922
01015000500	1814	2.2673	5.7184	8.0554	3.2135	1.2871	0.9308
01015000600	2191	2.6976	7.0333	9.0917	2.9221	1.137	0.8453
01015000700	2715	1.7534	3.9218	4.9583	5.2188	2.3365	1.7689
01015000800	1379	4.4193	11.0368	15.1736	1.7835	0.7461	0.5412
01015000900	3362	1.6552	4.4451	6.9766	5.0575	1.8033	1.1162
01015001000	5792	1.2072	3.3207	5.0041	6.5114	2.3401	1.5081
01015001100	6565	1.2695	2.9362	5.1276	7.6324	3.0694	1.7322
01015001201	3482	2.6612	6.6493	9.3839	3.4604	1.4085	0.9604
01015001202	4318	0.9132	1.9328	2.5729	8.3252	4.1025	3.005
01015001300	2211	3.025	7.5352	11.9478	2.5888	1.0446	0.6405
01015001400	3731	1.2022	2.9542	5.0427	8.4121	3.0575	1.6095
01015001500	5198	0.7239	1.4447	1.8834	10.8306	5.4628	3.9841
01015001600	3791	1.2065	2.8867	3.6875	6.3616	2.7136	2.103
01015001700	6329	1.0194	2.4704	3.2607	7.4836	3.0968	2.2421
01015001800	6919	0.665	1.5052	2.1106	10.8628	4.7207	3.3863
01015002000	7335	0.4567	1.0408	1.5503	18.0414	7.9311	4.9935
01015002101	3992	2.7474	6.7336	9.2527	3.3159	1.2787	0.9576
01015002102	3411	2.9387	7.2981	10.1201	3.5	1.4106	1.0025
01015002103	6801	2.1254	5.1678	7.613	4.5366	1.915	1.2782
01015002200	3652	0.3535	0.6326	0.8285	20.8522	11.4843	8.7719
01015002300	3843	0.4324	0.7947	1.014	16.8326	9.0525	7.3746
01015002400	4518	0.5134	1.2403	1.6315	14.9276	6.1438	4.7171
01015002501	7069	0.395	0.8303	1.1939	18.4511	8.8904	6.234
01015002502	4661	0.3321	0.7161	0.9969	21.73	10.0704	7.1694
01015002600	4615	0.2781	0.5484	0.7493	25.9656	13.0703	9.5647
01015981901	6	0.8294	1.5683	1.764	8.4402	4.4633	3.9682
01015981902	5	0.1968	0.6012	0.885	35.6575	12.0928	7.9894
01017953800	3619	0.485	0.9504	1.2426	20.6779	9.471	6.9842
01017953900	2900	1.0715	2.5382	3.4534	8.2596	3.4917	2.4994
01017954000	6669	0.5583	1.2581	1.6901	17.041	8.3317	6.1075
01017954200	3257	0.6134	1.1992	1.591	12.1142	6.1087	4.5338
01017954300	4708	0.9889	2.172	3.2111	8.4772	3.9372	2.7159
01017954400	995	0.9045	1.5936	2.4342	8.0474	4.485	2.8873
01017954500	3804	1.1427	2.0985	2.8157	6.6327	3.5108	2.5723
01017954600	3411	0.8725	1.6522	2.4569	8.1118	4.3147	2.8581
01017954700	4852	0.7565	1.7607	2.3799	9.6038	4.0927	3.0497
01019955701	3332	0.7246	1.739	2.3799	13.206	6.012	4.2148
01019955702	3872	0.2501	0.5025	0.7646	29.6748	14.4975	9.6851
01019955800	5561	0.3502	0.6838	0.9964	22.7825	11.2781	7.5686
01019955900	4235	0.3803	0.7147	0.9265	21.8114	11.3862	8.5453
01019956000	4017	0.4691	0.9281	1.2545	16.6537	8.4331	6.2106
01019956100	4972	0.2588	0.4473	0.7563	28.095	15.9286	9.6628
01021060101	5219	1.672	4.028	5.5275	6.0628	2.4947	1.8056
01021060102	6303	1.6796	3.7222	4.9608	5.8092	2.6279	1.9298
01021060200	2807	0.5247	1.2415	1.6392	15.2472	6.1695	4.7933
01021060300	3808	0.3589	0.6691	0.9152	20.6956	10.864	7.8686
01021060401	5466	0.532	0.9682	1.1682	13.9871	7.4581	6.0888
01021060402	8776	0.5356	1.0739	1.4987	15.4886	7.5612	5.284
01021060500	2902	0.2855	0.4973	0.6583	28.5361	15.2379	11.5287
01021060600	3261	0.3505	0.788	1.0273	21.5239	9.5862	7.1542
01021060700	5101	0.4183	0.9071	1.1769	18.0758	8.3384	6.3954
01023956700	3184	0.2254	0.4497	0.5886	32.7635	16.4376	12.5725
01023956800	4423	0.4893	1.064	1.3737	20.3261	9.0319	7.037
01023956900	3879	0.2411	0.5444	0.8091	30.8057	14.007	9.8842
01023957000	2373	0.3439	0.7366	1.0418	23.6031	11.3355	7.7771
01025957500	1760	0.269	0.5054	0.684	27.0168	14.1619	10.3761
01025957601	998	0.2969	0.6799	0.9895	28.3569	12.6659	8.9915
01025957602	5515	0.9156	2.1111	3.0125	9.9623	4.463	3.0995
01025957700	1329	0.1569	0.2713	0.438	42.2638	24.1143	16.1747
01025957800	5488	0.2059	0.3791	0.5345	33.7994	18.0932	13.6441
01025957901	3493	0.1245	0.2101	0.3307	48.0005	28.1469	21.2717
01025957902	4230	0.1371	0.2225	0.3195	48.4178	29.7669	21.9838
01025958001	1289	0.0892	0.1875	0.4242	38.177	17.3879	16.735
01025958002	1731	0.0319	0.0677	0.3733	40.2118	18.9178	18.9029
01027958900	5324	0.1789	0.3336	0.5056	39.7395	21.3484	14.1449
01027959000	3224	0.1693	0.3199	0.4339	41.6784	22.0079	16.2236
01027959100	2904	0.1841	0.3957	0.5275	39.9525	19.3611	14.493
01027959200	2480	0.2272	0.4654	0.6442	33.826	16.7497	11.9707
01029959500	2684	0.3115	0.555	0.7483	25.9576	14.2547	10.27
01029959600	4202	0.3655	0.4689	0.6405	19.74	15.1367	11.0633
01029959700	3419	0.4216	0.6799	0.9814	19.6414	12.4437	8.6048
01029959800	4667	0.2061	0.3578	0.5123	35.2503	20.4289	14.0793
01031010100	2057	0.2411	0.4751	0.6109	29.8009	14.997	11.6728
01031010200	1841	0.4345	0.9167	1.159	19.6219	9.2912	7.4439
01031010300	4258	0.4524	0.8937	1.1907	16.592	8.3729	6.3085
01031010400	2152	0.3826	0.7251	0.9361	20.6507	10.6004	8.2489
01031010500	4558	0.5115	0.9947	1.3526	16.524	8.8167	6.6779
01031010600	1561	0.3905	0.7499	0.932	18.6851	9.6075	7.686
01031010700	2286	0.3055	0.7023	0.8786	24.3486	10.8871	8.6663
01031010800	2840	0.5507	1.1957	1.5635	14.3181	6.3835	4.9669
01031010900	2117	2.4254	6.1571	7.8412	4.001	1.6786	1.2947
01031011000	3526	1.303	3.0914	4.1952	6.1099	2.6565	1.9315
01031011100	2026	2.5203	5.9409	9.2057	2.8849	1.2026	0.7804
01031011201	8036	1.2931	2.9113	4.2925	7.1469	3.2189	2.0107
01031011202	8530	2.4977	6.4952	8.6141	4.2273	1.6068	1.2397
01031011300	4160	2.0893	5.1526	8.3391	3.7678	1.6531	1.0896
01033020100	3467	4.1512	9.9974	13.6098	1.9102	0.7938	0.5862
01033020200	1957	5.463	16.0404	20.3665	1.698	0.5751	0.4262
01033020300	2032	3.6417	9.2354	11.9404	2.0921	0.8192	0.6326
01033020400	1530	1.103	3.2068	3.9492	6.7566	2.3165	1.8647
01033020500	5221	1.6002	3.3405	4.4423	5.6259	2.5797	1.8472
01033020600	4128	1.4822	3.1596	4.4992	4.8681	2.3425	1.6309
01033020701	6103	0.9562	2.324	3.3925	8.5851	3.7695	2.6033
01033020703	5175	1.6223	4.3804	5.9464	4.6728	1.7746	1.2848
01033020704	4321	3.4514	8.9385	13.0373	2.344	0.8796	0.6037
01033020801	4487	0.5655	1.2549	1.855	16.4907	7.2677	5.0579
01033020802	3766	0.3904	0.7394	1.0283	19.5504	10.1199	7.1764
01033020901	4327	0.7753	1.7163	2.745	13.3695	5.9381	3.762
01033020902	3972	0.403	0.8024	1.1526	19.1157	9.5561	6.5893
01033021000	3942	0.2801	0.4883	0.6728	27.4128	15.6591	10.9962
01035960200	1808	0.2325	0.3989	0.5643	31.0824	17.8097	12.6935
01035960300	1731	0.2105	0.3356	0.4617	33.7849	20.8325	15.1955
01035960400	3251	0.2666	0.4262	0.5385	27.2875	17.0345	13.1727
01035960500	1771	0.6563	1.3129	1.7066	14.0858	8.1414	5.997
01035960600	4667	0.4319	0.8195	1.0619	20.2653	11.0183	8.2735
01037961000	3956	0.4554	0.9503	1.3312	19.1623	9.5326	6.4084
01037961100	3927	0.3986	0.7392	1.0054	21.3712	11.1206	7.8946
01037961200	3656	0.2411	0.4507	0.6705	30.6019	16.6006	11.2296
01039961600	4133	0.24	0.4619	0.6175	29.793	15.5303	11.5868
01039961700	4032	0.289	0.6495	0.8336	27.1962	13.1317	9.8041
01039961800	3129	0.5346	1.0679	1.5218	14.196	7.1407	4.9906
01039961900	2127	0.8552	1.3892	1.8015	11.2117	5.5523	4.2008
01039962000	3917	0.4923	0.8938	1.0529	14.9066	8.1353	6.8472
01039962100	2011	0.4557	0.8213	1.0957	15.5598	8.5889	6.4545
01039962300	3279	0.3782	0.7342	1.0193	19.4271	9.8733	7.1815
01039962400	3144	1.1996	2.4614	3.2497	9.4501	4.9079	3.8093
01039962500	1524	1.8075	4.37	6.3366	5.058	2.119	1.4921
01039962600	1517	1.2254	2.598	3.7754	5.9258	2.7953	1.9538
01039962700	1686	1.7078	4.1153	5.5068	4.9706	2.3181	1.7518
01039962800	1736	0.5657	1.0958	1.5202	14.4217	7.2384	5.3212
01039962900	1846	0.2497	0.449	0.6468	30.4579	16.7862	12.0579
01039963000	3684	0.8611	1.7296	2.1657	14.1698	7.2716	5.697
01041963400	1925	0.255	0.5037	0.7163	29.5328	14.7101	10.6034
01041963500	1903	0.2398	0.4513	0.6575	29.5071	15.7103	10.7249
01041963600	3180	0.4803	0.9645	1.2356	21.0353	10.3284	7.8271
01041963700	3809	0.7257	1.5485	2.0656	14.8462	7.3632	5.3295
01041963800	1681	0.2133	0.3539	0.4592	33.7957	20.0393	15.328
01041963900	1408	0.2498	0.4132	0.5061	28.312	17.0052	13.9108
01043964100	5582	0.2125	0.3795	0.5255	33.4942	18.8129	13.8738
01043964200	7373	0.2043	0.3344	0.4583	35.3366	21.2379	15.4589
01043964300	5001	0.2459	0.3745	0.4875	29.4146	18.9275	14.4834
01043964400	4112	0.2318	0.3541	0.4881	30.7049	19.8731	14.395
01043964500	4180	0.2083	0.3783	0.5523	34.181	18.6638	12.8579
01043964600	4007	0.2317	0.3788	0.5927	30.6698	18.609	11.9217
01043964700	4643	0.3376	0.5004	0.7153	21.1889	14.2626	9.9303
01043964800	4289	0.5577	1.004	1.3213	13.4263	7.7688	5.9085
01043964900	6683	0.5032	0.9468	1.2612	16.6306	9.9649	7.4717
01043965000	6071	0.6043	1.2201	1.5811	13.8686	7.5495	5.6449
01043965100	3578	0.2661	0.4592	0.6612	26.9893	15.519	10.6456
01043965200	2309	0.2121	0.3419	0.5315	33.5966	20.5922	13.213
01043965300	4539	0.216	0.3485	0.4585	32.8661	20.2004	15.304
01043965401	3310	0.2467	0.4355	0.6807	28.8687	16.4791	10.4977
01043965402	4189	0.2373	0.3725	0.612	30.058	18.9327	11.5225
01043965500	5631	0.3286	0.6256	0.9324	25.746	13.2927	8.293
01043965600	2257	0.1926	0.4167	0.8836	34.9428	16.2457	8.4508
01043965700	2652	0.2807	0.6126	0.9473	28.1754	13.611	8.1615
01045020000	4642	0.5473	1.4027	2.0789	13.4018	5.3201	3.5934
01045020100	3823	0.3725	0.741	1.0202	22.0233	10.5081	7.5805
01045020200	2067	0.2474	0.5558	0.793	29.822	13.6452	9.7766
01045020300	2396	0.5448	1.2208	1.9233	14.8204	6.528	4.1194
01045020400	2542	0.5642	1.212	1.6387	13.7037	6.5084	4.6019
01045020500	2049	0.7519	1.5087	2.175	9.5682	4.7585	3.2757
01045020700	3518	0.9511	1.9592	2.8037	7.8367	3.7544	2.7477
01045020801	3361	0.4204	1.0928	1.7536	16.7691	6.4478	4.0997
01045020802	4351	0.9262	2.2146	3.3057	8.5038	3.4836	2.3522
01045021101	4893	1.3382	3.819	5.4132	7.2615	2.6919	1.7688
01045021102	4387	1.3086	3.2167	4.7989	6.2056	2.5561	1.7557
01045021200	2696	1.1591	2.8861	3.9773	7.7858	3.3854	2.3115
01045021300	4034	0.5896	1.435	2.0418	12.6577	5.1212	3.5605
01045021400	5492	1.1376	1.64	2.086	10.3175	4.6831	3.578
01047956100	6753	0.7376	1.5764	2.2134	14.7502	7.012	5.058
01047956201	2550	0.68	1.2084	1.573	11.8715	6.2773	4.6695
01047956202	2327	0.5335	1.0678	1.411	15.279	7.4141	5.6117
01047956300	3791	2.0321	4.3155	8.1283	3.7947	1.7943	1.0203
01047956400	3150	3.873	9.6483	12.4006	2.1589	0.9659	0.7209
01047956500	3811	4.6955	11.9758	15.8716	1.7684	0.6796	0.4978
01047956600	3811	3.5907	7.5357	9.7167	2.084	0.9951	0.7724
01047956701	1855	0.9493	1.9961	2.7864	7.5299	3.6226	2.6031
01047956702	1602	2.1175	4.3946	5.6241	4.0012	2.096	1.7529
01047956800	2789	2.0884	5.2256	7.4391	3.9581	1.5235	1.0863
01047956900	2804	0.2324	0.4241	0.5279	32.4074	17.0471	13.7685
01047957000	1274	0.2233	0.451	0.6555	32.9353	17.5825	12.6098
01047957100	1345	0.422	0.9584	1.4108	18.0492	7.9427	5.6096
01047957200	1754	2.7344	5.8824	7.6001	4.1222	1.6252	1.256
01047957300	4204	1.2012	2.5385	3.3736	7.3786	3.8302	2.9479
01049960100	5937	0.3115	0.5972	0.8728	26.9687	15.0834	9.4853
01049960200	3530	0.2621	0.4847	0.6469	26.8312	14.5553	10.8486
01049960300	6908	0.4878	1.0356	1.4181	17.1038	8.1787	5.9142
01049960400	6483	0.4414	0.9701	1.4436	17.6543	7.9221	5.4323
01049960500	5373	0.4128	0.8531	1.1952	22.6097	10.9756	7.973
01049960600	6393	0.2583	0.4909	0.6632	27.6889	14.5317	10.743
01049960700	8628	0.3546	0.8265	1.0697	20.8565	9.2124	7.1963
01049960800	4498	0.293	0.4431	0.6322	24.4161	16.0133	11.1559
01049960900	3809	0.4774	0.9608	1.3063	18.0376	8.8702	6.2243
01049961000	3914	0.5184	1.1819	1.744	21.725	9.7723	6.4559
01049961100	3258	1.026	2.274	3.0224	9.8888	4.7557	3.2109
01049961200	2107	0.344	0.634	0.8999	21.3049	11.5753	8.047
01049961300	5967	0.5602	1.1402	1.5006	17.4173	8.4346	6.3327
01049961400	4304	0.2251	0.3704	0.5705	32.1474	19.1984	12.3432
01051030100	10104	0.5455	1.3986	2.0523	14.1373	5.5293	3.721
01051030200	4757	0.2845	0.5413	0.9568	25.7228	13.5105	7.8347
01051030300	2464	0.2111	0.4603	0.8414	33.8719	15.4768	8.4605
01051030400	7712	0.3862	0.786	1.1903	20.0557	9.7007	6.3763
01051030500	4695	0.4547	0.9649	1.2316	18.903	8.967	6.6763
01051030600	7405	0.7286	1.5881	2.3009	11.9268	5.6994	3.9077
01051030701	6257	1.2136	1.8412	2.8784	12.3705	4.8747	2.7466
01051030702	3678	0.7307	1.5696	2.2882	12.1939	5.1589	3.463
01051030800	5784	0.9482	2.0937	3.0651	9.0501	4.1731	2.6451
01051030901	6234	0.574	1.4175	1.9691	12.9427	5.1194	3.5954
01051030902	3699	0.5856	1.2186	1.7596	12.8726	5.992	4.0504
01051031000	6516	1.2356	2.8773	4.3113	6.6973	2.942	1.9974
01051031100	4221	1.1532	2.9182	4.536	6.7192	2.7679	1.8683
01051031200	1809	0.758	1.8903	2.4871	10.1633	4.1685	3.1117
01051031300	3968	1.612	4.0299	6.132	4.9327	2.0679	1.3337
01053969800	5955	1.067	2.3885	3.4576	12.3977	6.2214	4.4084
01053969900	4361	0.8325	1.7521	2.3203	12.3683	6.1486	4.8979
01053970100	4516	2.2634	4.7344	6.1646	6.323	3.1584	2.5325
01053970200	1739	4.2122	9.9787	13.0777	2.319	0.9145	0.6342
01053970300	3632	0.5302	1.0814	1.546	16.5666	8.5881	6.0209
01053970400	5744	0.3197	0.5802	0.768	23.0078	12.5964	9.508
01053970500	4819	0.61	1.253	1.6921	13.0068	6.5744	4.8415
01053970600	4035	0.7247	1.5088	2.0321	11.4097	5.4672	4.0135
01053970700	3518	0.966	2.2353	3.1993	8.6678	3.9727	2.7487
01055000200	3660	1.5924	3.5147	4.3858	5.4189	2.6972	2.1433
01055000300	2684	3.3396	8.7322	11.6193	2.6557	1.0513	0.7499
01055000400	3866	0.9916	1.9944	3.2842	7.5465	3.7811	2.3238
01055000500	1814	1.5655	3.5116	5.0288	4.5998	2.0219	1.4483
01055000600	1964	1.9465	4.6556	6.6843	3.7022	1.554	1.0898
01055000700	1376	1.9701	4.4361	5.5509	3.6234	1.6215	1.2817
01055000800	1089	2.5232	6.1272	7.1044	2.8448	1.1857	1.0243
01055000900	2698	1.2815	3.1362	4.532	5.8702	2.4636	1.6276
01055001000	1286	2.4932	7.0346	8.5369	3.1029	1.1004	0.886
01055001100	4729	2.0352	4.5457	7.8733	5.7213	2.2996	1.2172
01055001200	3546	4.4693	11.5406	14.1069	2.0993	0.8014	0.6151
01055001300	2571	4.3567	10.3221	15.5417	1.9881	0.8521	0.594
01055001600	3524	2.2541	5.7474	7.4111	3.6471	1.4353	1.0839
01055001700	1638	1.8016	4.2929	7.2012	4.2938	1.8174	1.151
01055010100	2059	1.327	2.69	4.3074	8.1887	4.2378	2.4138
01055010200	5518	1.2413	2.6328	3.6605	7.0898	3.4117	2.3312
01055010300	2918	0.5115	0.9884	1.4319	15.3122	7.5461	5.2121
01055010401	3471	2.0064	4.6956	7.8106	4.3071	1.8838	1.1038
01055010402	5504	0.8329	1.7156	2.7962	10.7553	5.1668	3.423
01055010501	8191	0.6745	1.4834	2.2467	11.5231	5.3839	3.8166
01055010502	4988	0.8562	1.9395	2.5535	9.6506	4.1827	3.0805
01055010601	5295	0.7291	1.646	2.4248	10.22	4.6405	3.1626
01055010602	3984	0.3437	0.709	1.0061	21.4793	10.3948	7.4037
01055010700	3769	0.4942	1.0027	1.3616	15.6336	7.7952	5.9647
01055010800	2953	0.3286	0.7833	1.1141	23.5963	10.3317	7.1889
01055010900	1721	0.37	0.7121	1.1276	20.1777	10.2972	6.5402
01055011001	4613	0.7596	1.7487	2.4426	12.0069	4.7409	3.4454
01055011002	4765	0.856	1.7306	2.6573	10.873	5.0231	3.336
01055011100	5302	0.5881	1.3518	1.856	16.2553	6.9238	5.0785
01055011200	2934	2.077	4.9492	6.4176	3.5712	1.5805	1.2004
01057020000	1469	0.1804	0.3177	0.4412	38.7636	21.912	16.245
01057020100	3669	0.2115	0.373	0.5125	32.3952	18.2375	14.764
01057020200	4499	0.1401	0.2323	0.3163	47.3253	28.4754	22.1659
01057020300	4054	0.1331	0.2175	0.3048	48.4694	29.5948	22.9989
01057020400	3550	0.1482	0.24	0.3517	46.0403	28.0351	20.1033
01059972900	4008	0.3553	0.6543	0.8893	22.108	12.0034	8.4487
01059973000	5373	0.4402	0.724	0.8584	16.3398	10.0012	8.4931
01059973100	2378	0.2139	0.4182	0.5734	33.9876	17.4042	12.8791
01059973200	3919	0.3372	0.5772	0.733	21.0405	12.3027	9.6941
01059973300	3452	0.2553	0.4387	0.5504	29.114	16.5995	12.9566
01059973400	2652	0.2278	0.477	0.6359	29.5615	14.0564	11.2169
01059973500	2231	0.2154	0.4628	0.6396	28.6631	13.3772	11.2016
01059973600	1795	0.3169	0.7685	1.0622	24.2612	11.3903	11.2081
01059973700	5896	0.1607	0.2728	0.3778	41.836	24.0232	18.6136
01061050100	5098	0.2311	0.4248	0.5277	30.5752	16.6013	13.3781
01061050200	2323	0.2941	0.6742	0.9162	25.4858	11.2213	8.5023
01061050300	5412	0.7116	1.4877	2.0124	13.0056	6.1921	4.5743
01061050400	5907	0.3129	0.6547	0.8693	23.0865	11.0754	8.4305
01061050500	4288	0.3271	0.7119	0.9623	22.2472	10.3853	7.6761
01061050600	3762	0.4214	0.9509	1.2942	17.046	7.5993	5.576
01063060000	1814	0.2437	0.4732	0.6574	31.0428	15.6886	11.1113
01063060100	4410	1.4753	3.0529	4.2379	8.6754	4.3608	2.8496
01063060200	2821	0.5895	1.1812	1.5864	17.4061	8.3203	5.5563
01065040000	3534	0.7457	1.6319	1.9902	17.1538	7.7894	5.6934
01065040100	1582	0.2264	0.4514	0.6957	31.112	15.5972	10.1823
01065040200	1590	0.2932	0.6669	0.9596	26.2406	11.7732	8.4094
01065040300	2093	0.3201	0.6595	0.8603	22.8071	11.0981	8.4103
01065040400	5399	0.7299	1.809	2.5708	12.6016	5.499	3.8098
01065040500	1562	0.4216	0.8981	1.3471	18.4898	9.3497	6.4408
01067030100	1910	0.3092	0.5682	0.7554	24.5211	13.1074	9.7709
01067030200	2962	0.7316	1.4822	1.9388	11.6269	6.0135	4.7749
01067030300	3093	0.3015	0.6785	1.0368	24.2026	10.6582	7.1186
01067030400	1842	0.4487	0.9525	1.1946	17.409	8.23	6.4552
01067030500	5951	1.1665	2.8015	3.8424	7.7693	3.3091	2.459
01067030600	1544	0.2496	0.5867	0.7605	29.1468	12.5427	9.4442
01069040100	4949	0.7441	1.5159	2.3484	10.2837	4.8944	3.3862
01069040201	9001	0.9967	2.3034	3.931	7.418	3.1403	1.8884
01069040202	8142	1.4378	3.5085	5.8375	5.6331	2.284	1.4044
01069040301	3928	3.0693	6.3435	10.8688	2.8221	1.2733	0.7291
01069040302	3589	1.8803	4.4458	6.2817	4.075	1.7646	1.2799
01069040400	2484	2.7737	6.1467	8.6344	2.747	1.2414	0.8547
01069040500	3458	1.9896	4.2206	6.8362	3.7234	1.7685	1.0855
01069040600	2471	6.4145	15.9934	24.4885	1.4205	0.5808	0.4049
01069040700	2662	1.7129	3.8363	5.1565	4.1717	1.8832	1.385
01069040800	7774	1.357	3.2313	4.8238	6.8607	2.9407	1.8335
01069040900	4657	1.0042	2.1736	3.5145	7.411	3.3357	2.1331
01069041000	5145	1.6653	3.7564	5.4389	4.3763	1.9908	1.3631
01069041100	3849	2.5908	5.4874	8.1177	3.0679	1.383	1.0058
01069041200	2539	4.5736	12.188	14.9306	1.9082	0.7693	0.5726
01069041400	3093	2.5968	7.208	9.8604	3.5272	1.4217	1.0105
01069041500	4173	2.5375	6.6828	9.4979	4.1824	1.7124	1.2638
01069041600	5377	0.5337	1.1608	1.5535	14.1975	6.6118	4.9589
01069041700	1402	0.2675	0.4953	0.6523	26.3233	14.2497	10.8358
01069041800	2305	0.226	0.4084	0.5158	33.1005	18.118	14.1028
01069041900	7572	0.5814	1.2897	1.7594	13.328	6.2142	4.6591
01069042000	5683	0.3632	0.7342	1.106	20.8919	10.6288	7.1282
01069042100	7294	0.7691	1.6686	2.3524	10.1765	4.8561	3.3797
01071950100	6749	0.2309	0.4274	0.7648	30.9827	16.8223	9.4091
01071950200	3516	0.5603	1.1038	1.4567	13.4655	6.8134	5.1879
01071950300	5897	0.4419	0.9543	1.2622	20.5477	9.7175	7.3324
01071950400	2119	0.1816	0.3705	0.584	38.9921	18.7506	12.3843
01071950500	3518	0.3241	0.5993	0.8539	23.9018	12.3298	8.637
01071950600	5951	0.7374	1.6802	2.6595	15.4365	6.9354	4.7674
01071950700	4272	2.0394	3.5083	4.236	8.6606	4.0519	3.0482
01071950800	4059	1.3627	2.9332	3.8603	5.5131	2.5837	1.9746
01071950900	5613	1.3628	3.2387	4.7426	6.7353	2.8038	1.8936
01071951000	4438	0.248	0.5076	0.749	28.7078	13.9103	9.48
01071951100	7095	0.3569	0.7311	1.1468	21.0258	10.0068	6.5311
01073000100	3042	2.7518	6.4041	8.9378	2.8187	1.1906	0.8674
01073000300	2735	3.9139	9.7414	13.5305	1.8887	0.749	0.5351
01073000400	3338	2.7106	6.2738	9.6819	2.9822	1.3097	0.8674
01073000500	2864	4.7675	12.7044	16.4778	1.612	0.6126	0.4653
01073000700	2577	2.3471	6.7678	10.7459	3.2297	1.1491	0.727
01073000800	3859	3.1144	7.7742	10.67	3.023	1.2195	0.8132
01073001100	5355	2.1469	5.5599	8.1813	3.7814	1.4879	0.97
01073001200	2876	2.4827	6.1004	8.6266	3.246	1.3826	0.9128
01073001400	2181	2.1991	5.4089	7.9464	3.2949	1.3309	0.9018
01073001500	3189	3.2287	8.8617	12.5561	2.3211	0.8558	0.5989
01073001600	3390	3.024	7.6519	10.8248	2.7054	1.0883	0.7582
01073001902	1894	3.4399	8.2725	14.1302	2.1599	0.9278	0.5248
01073002000	3885	2.9613	7.263	10.2834	2.5223	1.0109	0.7278
01073002100	3186	3.0278	7.5308	10.1756	2.4161	0.9989	0.7131
01073002200	2630	3.8741	10.0045	13.597	2.0961	0.8257	0.6011
01073002303	2936	3.397	9.0021	14.4097	2.1968	0.8386	0.5409
01073002305	2952	3.5937	9.1763	13.3679	2.1634	0.8892	0.5865
01073002306	3259	2.4952	6.0754	9.5684	2.9733	1.199	0.7497
01073002400	3629	7.7892	19.6375	28.1036	1.0483	0.4303	0.2893
01073002700	3992	7.5294	20.5943	36.9633	1.0618	0.4091	0.2381
01073002900	2064	6.0026	15.8241	21.4013	1.2562	0.4808	0.3517
01073003001	3779	4.3893	10.4684	17.3249	2.2552	0.8841	0.4774
01073003002	2203	5.0731	11.9052	16.3393	1.4846	0.6506	0.4599
01073003100	3637	4.3235	10.9282	15.2572	1.8258	0.7186	0.5062
01073003200	931	4.6449	12.5144	16.5826	1.9538	0.7492	0.5611
01073003300	947	4.4314	11.7845	15.7572	1.7471	0.6546	0.4924
01073003400	2477	4.5012	10.991	14.876	1.7408	0.7283	0.5416
01073003500	2795	3.0876	7.4346	9.9967	2.6312	1.1449	0.8353
01073003600	4683	3.0252	7.4955	9.4962	2.4455	1.0346	0.7948
01073003700	5063	4.9114	12.8152	17.4057	1.6077	0.6317	0.4688
01073003802	5409	2.4407	5.6552	8.2715	3.2836	1.4078	0.9672
01073003803	4199	5.8479	16.5006	22.5297	1.3204	0.481	0.3576
01073003900	1783	6.1879	15.4861	23.2139	1.299	0.5103	0.3247
01073004000	3772	3.8929	10.0026	13.1368	1.9618	0.7646	0.5783
01073004200	2341	4.9217	12.7634	17.3989	1.6604	0.6456	0.4599
01073004500	5003	7.0706	19.0069	30.8248	1.2256	0.4676	0.3137
01073004701	3480	6.0313	16.4973	22.6959	1.3423	0.4909	0.3564
01073004702	2944	3.6479	10.109	14.3692	2.072	0.7705	0.5262
01073004800	1861	5.3434	15.3531	23.1056	1.4839	0.5578	0.3545
01073004901	1167	15.0856	43.2155	58.2836	0.8049	0.3291	0.2046
01073004902	3146	5.3718	14.5976	20.1475	1.5695	0.5898	0.4319
01073005000	3482	3.7058	9.6973	14.968	2.0944	0.7933	0.5079
01073005101	1507	2.9283	7.3966	11.5498	2.4998	0.9864	0.6246
01073005103	2587	2.8031	6.5442	9.1422	2.5989	1.1208	0.7987
01073005104	3648	2.3239	5.3456	8.4987	3.0873	1.3489	0.8413
01073005200	3740	3.1102	8.273	11.2668	2.5684	0.9848	0.7012
01073005302	3463	2.5766	6.53	10.3008	2.8713	1.1272	0.722
01073005500	2167	2.2621	5.149	8.6488	3.3617	1.4708	0.862
01073005600	4578	3.5887	9.0685	13.8925	2.1072	0.8205	0.5239
01073005701	2372	1.6662	4.0762	5.3963	4.5416	1.9085	1.4472
01073005702	3413	2.7394	7.1101	11.2665	2.6527	1.0254	0.6888
01073005800	4216	6.3329	15.8661	22.087	1.3348	0.515	0.3357
01073005903	4950	2.4782	5.4933	8.4077	3.3107	1.4669	0.959
01073005905	5174	2.1838	4.9688	8.181	3.5741	1.5976	1.0331
01073005907	2096	1.5659	3.3974	5.3193	4.5947	2.1264	1.3419
01073005908	4101	1.6817	3.5335	5.3567	4.3696	2.096	1.3619
01073005909	2539	1.0072	2.4589	3.9017	7.3273	2.9793	1.8678
01073005910	5234	1.5064	3.8035	5.8625	5.5972	2.3311	1.4022
01073010001	5289	1.9725	4.9191	7.0361	3.9677	1.6151	1.1234
01073010002	4932	1.8659	4.3284	6.3308	4.0537	1.7499	1.2325
01073010100	2007	3.4618	8.0007	10.9746	2.2971	1.022	0.7519
01073010200	2743	5.2623	12.5813	17.6062	1.4415	0.6101	0.4278
01073010301	2685	3.7601	9.1687	12.7547	1.9869	0.8153	0.5821
01073010302	4117	3.1472	8.036	10.8758	2.6099	1.0484	0.7976
01073010401	3765	2.584	6.4995	8.7617	3.1102	1.2429	0.9038
01073010402	1855	3.1718	7.2957	11.0455	2.4976	1.0618	0.7228
01073010500	1628	2.1475	5.1635	6.8117	3.7749	1.628	1.2304
01073010602	6266	2.4923	6.1627	8.4134	3.1058	1.2769	0.9345
01073010603	2437	1.3493	2.956	4.0914	5.2267	2.3863	1.7207
01073010701	2218	4.6627	12.0156	17.1913	1.6947	0.6528	0.4303
01073010702	4484	3.6366	9.5003	13.8362	2.1897	0.8357	0.5704
01073010703	2304	3.041	7.1825	12.8626	2.5258	1.1086	0.5823
01073010704	4892	2.2786	4.983	8.0907	3.3744	1.5397	0.8857
01073010705	3487	3.4336	8.4848	14.4876	2.3733	0.9041	0.5207
01073010706	4880	2.1594	5.2526	10.0863	3.6951	1.5362	0.8806
01073010801	5792	3.4193	8.9379	13.7623	2.2009	0.8469	0.5479
01073010802	3448	2.1414	5.6074	8.7089	3.5998	1.3728	0.8773
01073010803	6514	1.8842	5.1103	9.2591	4.144	1.5452	0.8474
01073010804	2984	1.4434	3.3727	5.1503	5.1025	2.2095	1.3964
01073010805	7367	0.9191	2.1535	4.3361	7.8234	3.3238	1.6677
01073010900	4989	2.985	7.2268	9.8379	2.7452	1.1551	0.85
01073011001	5663	1.5384	3.3639	4.8228	5.3202	2.5191	1.7134
01073011002	2171	1.38	3.0929	4.6453	5.5857	2.4446	1.6378
01073011104	7903	1.1886	2.7487	4.4443	6.0967	2.6644	1.6407
01073011107	10433	0.8917	2.0617	3.2938	9.2458	3.8826	2.3302
01073011108	4548	1.9554	4.3258	7.2532	4.0336	1.7636	1.0225
01073011109	4123	1.1596	2.5259	3.6742	6.7465	3.0525	2.0614
01073011110	5677	0.7509	1.7477	2.5533	12.1022	5.0957	3.2492
01073011111	8018	0.8676	2.203	3.878	9.3563	3.8345	2.1926
01073011205	2087	1.1638	2.7596	4.1266	6.8141	2.865	1.8919
01073011206	5686	0.5906	1.3188	1.9139	13.0605	5.85	3.9013
01073011207	5010	1.046	2.3953	3.8261	6.7953	2.9451	1.8494
01073011208	3975	1.1262	2.7196	4.2834	6.8655	2.9222	1.7553
01073011209	3221	1.6156	3.7195	5.5042	4.7345	2.0484	1.3271
01073011210	3820	1.2896	3.1407	6.1544	5.7801	2.447	1.2858
01073011301	3621	0.4114	0.8826	1.3113	18.3271	8.393	5.5616
01073011302	6267	0.5058	1.0222	1.6106	15.4224	7.4253	4.8775
01073011400	6581	0.6197	1.2852	1.8795	13.7629	6.3992	4.3333
01073011500	5902	1.0092	2.5198	4.0193	9.8885	3.9474	2.6748
01073011600	4027	0.4857	1.0289	1.5666	15.2035	7.3283	4.7691
01073011703	9111	1.0073	2.3068	3.821	8.8113	4.0908	2.3404
01073011704	3984	0.5921	1.1668	1.7035	13.4175	6.622	4.355
01073011705	7695	1.1569	2.6752	4.0025	7.0553	2.9775	1.9518
01073011706	2394	0.4757	1.1565	1.9663	16.3157	6.5991	3.8867
01073011802	7512	1.1037	2.4244	3.6235	6.4115	2.9077	1.9424
01073011803	4802	1.6608	4.2873	6.5222	4.4051	1.7776	1.1785
01073011804	2978	2.5969	7.4697	9.807	3.4987	1.3682	0.9801
01073011901	2957	1.0847	2.3807	3.6317	7.0028	3.1624	2.115
01073011904	2337	1.3386	3.0836	4.1074	5.391	2.3314	1.7444
01073012001	4408	0.7023	1.7945	2.6664	10.9001	4.1622	2.7027
01073012002	6387	1.7086	3.7522	6.0289	5.288	2.2016	1.3102
01073012103	4146	1.1581	3.0752	4.3659	7.1486	2.9491	2.0607
01073012104	3024	0.8542	2.1329	3.0367	9.2873	3.6302	2.5532
01073012200	4160	0.285	0.708	1.2469	26.5853	10.7327	6.0061
01073012302	3829	0.3863	0.9191	1.4607	19.7606	8.545	5.3655
01073012304	2611	1.0491	2.7535	3.7285	7.0229	2.6916	1.9969
01073012305	7947	1.297	3.7395	5.7791	6.4879	2.1914	1.3695
01073012401	3737	1.1503	2.8726	4.4374	6.3168	2.5057	1.6747
01073012402	3077	1.4032	3.414	4.9502	5.3755	2.1922	1.531
01073012403	3592	0.9136	2.4665	3.8176	10.4275	3.9067	2.6037
01073012500	4454	0.9519	2.2558	3.2652	9.0117	3.8146	2.581
01073012602	2973	3.7083	8.7081	14.5972	3.1176	1.811	0.8751
01073012701	3537	1.0798	2.2517	3.1427	6.769	3.3679	2.5611
01073012703	5593	0.9563	2.467	4.4596	12.3705	4.9432	2.5326
01073012704	2131	0.5862	1.2288	1.8643	12.2502	5.7666	3.8674
01073012802	2759	2.739	6.8067	10.7246	2.6996	1.0962	0.7241
01073012803	4734	3.7907	9.7622	16.0751	2.556	0.9781	0.6131
01073012905	4277	1.5829	3.6132	5.9191	4.7982	2.0585	1.2188
01073012906	6671	2.49	5.6282	10.8897	3.4266	1.4289	0.7505
01073012907	4831	1.4796	3.502	6.4687	5.5883	2.3204	1.1072
01073012908	4746	3.7703	9.9649	17.1659	2.0763	0.7942	0.4394
01073012910	3347	2.0628	5.0494	10.3039	3.9649	1.5511	0.737
01073012911	5757	1.5539	3.604	7.6618	5.1351	2.2487	1.0856
01073012912	5473	3.3051	8.8239	14.0674	2.3193	0.8773	0.5222
01073012913	4614	3.3379	9.6888	17.7059	2.3729	0.8099	0.4599
01073012914	1927	1.6894	3.6515	6.3768	4.3658	1.9514	1.1091
01073012915	6083	2.4862	5.7699	10.2481	3.188	1.3478	0.7829
01073013002	1514	1.7096	4.3841	7.2879	4.361	1.7451	1.0281
01073013100	4508	1.1847	2.8558	3.9	6.1745	2.6235	1.935
01073013200	2292	1.3687	2.8273	3.8101	5.1946	2.5222	1.8683
01073013300	3588	2.1727	4.947	8.9926	3.5529	1.5764	0.9934
01073013400	4838	1.8236	4.2998	6.0708	4.2713	1.8456	1.2961
01073013601	3511	1.8429	4.0724	6.3881	3.9174	1.7567	1.1388
01073013801	2122	2.2156	5.0803	7.161	3.2568	1.4341	1.022
01073013901	1704	2.6065	6.851	10.1419	3.0833	1.2013	0.7697
01073013902	2141	4.4007	11.3378	15.6315	1.8779	0.7331	0.519
01073014001	4011	0.6091	1.3062	1.8239	12.5828	5.8457	4.2779
01073014002	3656	0.5872	1.503	2.1067	12.8751	4.9502	3.6072
01073014102	4918	0.3633	0.918	1.6185	21.683	8.7755	4.9117
01073014104	3317	1.6123	3.9017	6.1483	6.6572	2.9556	1.9999
01073014105	4186	1.7884	4.3242	6.4452	4.7662	2.0251	1.3153
01073014203	12502	0.6526	1.5454	2.7073	13.4352	5.4417	2.9591
01073014204	9787	0.7907	1.905	3.0312	9.1803	3.808	2.3595
01073014301	2802	1.1087	2.7126	4.3147	6.8536	2.7574	1.7897
01073014302	5666	0.6784	1.7484	3.1725	11.561	4.4016	2.5498
01073014404	5433	1.9155	4.3998	7.52	4.4103	1.9732	1.0407
01073014405	3929	1.59	3.6869	6.4906	4.6583	2.0712	1.1219
01073014406	5759	1.7668	4.5475	6.9241	5.546	2.2071	1.3202
01073014408	3648	2.7653	7.0384	12.1115	2.5919	1.0186	0.5944
01073014409	3309	2.6939	5.9101	10.0026	3.5241	1.5356	0.811
01073014410	5180	1.1997	2.7321	4.5919	6.671	2.7622	1.5965
01073014412	4162	0.841	1.9496	3.1589	8.7581	3.8083	2.2469
01073014413	8852	0.7734	1.5402	3.7702	9.3344	4.7557	1.9959
01075030000	4689	0.2026	0.4372	0.6247	33.7068	16.2401	12.5423
01075030100	5713	0.2293	0.4958	0.6557	31.8922	15.0948	11.5256
01075030200	4162	0.2243	0.4447	0.6013	34.3874	17.7488	13.3363
01077010100	1959	2.1817	4.8265	6.2249	3.425	1.6042	1.2543
01077010200	1953	2.6748	5.9785	8.0553	2.9313	1.3168	0.9385
01077010300	1513	1.5076	3.517	4.877	4.8803	2.0861	1.4634
01077010400	2871	1.2792	2.7767	3.3935	5.9811	2.6909	2.1753
01077010600	2740	1.8401	4.1664	5.2747	4.0129	1.7673	1.3823
01077010700	2098	1.8374	3.7589	5.2595	4.1189	1.9591	1.3705
01077010800	3797	1.6117	3.4582	4.8181	4.4578	2.0703	1.4849
01077010900	7081	1.4708	3.075	4.7303	4.9544	2.3619	1.5629
01077011000	4612	1.0437	2.296	3.0284	6.8052	3.0827	2.3621
01077011101	5919	0.607	1.2364	1.6272	11.8783	5.8283	4.3831
01077011102	4465	0.7983	1.5872	2.066	9.009	4.5054	3.4682
01077011200	4023	0.3911	0.7634	1.0676	20.6074	10.6036	7.9401
01077011300	2353	0.1997	0.3812	0.5584	35.8678	18.4861	12.678
01077011400	6563	0.2889	0.5754	0.786	24.907	12.681	9.3381
01077011501	6260	0.8441	1.7344	2.4534	9.1398	4.457	3.0907
01077011502	5231	0.5328	1.197	1.772	15.042	7.0945	4.5866
01077011602	5073	0.5451	1.0843	1.5433	14.5478	7.2324	4.8939
01077011603	4478	0.4796	0.8608	1.3645	15.1707	8.3749	5.5436
01077011604	6610	0.3506	0.6008	0.8934	21.098	12.2111	8.1742
01077011700	4480	0.2783	0.5002	0.715	25.4868	14.2924	9.994
01077011801	4922	0.379	0.8124	1.0689	22.5467	10.5167	8.0253
01077011802	3708	0.2532	0.5231	0.7489	29.5093	14.4026	10.072
01079979100	1668	0.3399	0.5632	0.7358	21.4001	12.769	9.7402
01079979200	4655	0.252	0.4126	0.5364	28.2504	17.1906	13.1541
01079979300	4615	0.231	0.4329	0.5525	30.8783	16.4034	12.7772
01079979400	4514	0.4784	1.015	1.5723	16.1994	7.7858	5.351
01079979500	6071	0.292	0.5999	0.8311	24.7899	12.2566	8.6791
01079979600	5481	0.4051	0.8358	1.0542	17.8438	8.5851	6.8926
01079979700	2124	0.2594	0.559	0.7248	27.7911	12.8133	9.8402
01079979800	3269	0.3366	0.6967	0.9325	23.5261	11.5237	8.672
01079979900	1942	0.1837	0.3442	0.4898	37.9858	20.0061	14.3874
01081040200	5133	3.5761	9.7875	16.1882	2.5285	1.0522	0.5484
01081040300	2470	4.6221	11.1488	15.2984	2.5188	0.9434	0.6631
01081040400	6960	2.5418	5.5605	8.1621	3.6449	1.4699	1.0167
01081040500	7652	1.0064	2.4278	3.6974	7.8714	3.1454	2.088
01081040602	4152	1.7893	4.1203	5.7936	4.8744	2.0219	1.3783
01081040603	988	1.4727	4.107	6.4645	4.8006	1.7373	1.1018
01081040604	5146	2.1116	5.8256	8.9157	4.4168	1.5459	0.9331
01081040700	3977	2.8471	8.3839	11.4051	2.658	0.9019	0.6948
01081040800	3750	5.677	13.6065	20.7426	1.6743	0.6231	0.4377
01081040901	3264	2.0957	5.2092	7.4779	3.8377	1.5608	1.1122
01081040902	5201	3.4769	8.4253	13.0336	2.3366	0.9475	0.5924
01081041000	7236	0.5591	1.2635	1.8292	13.7712	6.1658	4.2852
01081041100	9042	2.145	5.2869	8.0233	4.083	1.6472	1.1178
01081041200	4400	1.5828	3.4447	5.7457	5.3004	2.3389	1.5074
01081041300	3325	2.8173	6.4012	9.0459	2.8025	1.232	0.8514
01081041400	3565	2.3399	5.7673	7.9897	3.1448	1.2773	0.9034
01081041600	3226	2.7002	6.151	10.2625	3.0377	1.3765	0.7564
01081041700	8528	0.9699	1.8865	3.0711	8.5377	4.2998	2.9031
01081041800	6705	0.7768	1.6067	2.3343	11.3157	4.924	3.4014
01081041900	7623	0.4255	0.9713	1.3144	17.2321	7.6972	5.7061
01081042002	6621	1.1767	3.188	5.7444	6.6269	2.5898	1.454
01081042003	3645	0.4209	1.0535	1.5294	17.259	6.8118	4.7692
01081042004	9990	0.9476	2.4696	3.7824	9.1492	3.501	2.2986
01081042005	5181	0.6057	1.7031	2.3712	12.3312	4.4445	3.2836
01081042006	1998	1.2908	3.3993	4.5071	7.5324	3.1574	2.5278
01081042101	3643	0.37	0.7898	1.2203	19.3589	9.3994	5.9832
01081042102	6826	0.4481	1.0942	1.5973	17.6587	7.8279	5.218
01083020101	4257	0.3924	0.787	1.1383	18.5297	9.3062	6.3864
01083020102	6317	0.6903	1.3425	1.8159	11.8024	6.1046	4.3634
01083020201	4820	0.4384	0.899	1.1546	16.889	8.1511	6.331
01083020202	4957	0.3881	0.7115	1.0373	19.5695	10.4102	7.3111
01083020300	3583	0.3144	0.8156	1.1982	24.6503	9.7585	6.6717
01083020401	5961	0.3009	0.5603	0.8401	24.0114	12.8417	8.5441
01083020402	5404	0.5351	1.0492	1.3081	14.4373	7.549	5.9243
01083020500	2805	1.4369	3.2538	4.1041	5.4536	2.3829	1.8915
01083020600	4140	1.3303	2.9196	3.9679	5.736	2.6675	2.0126
01083020700	2062	1.0821	2.3234	3.155	6.8611	3.3306	2.3871
01083020801	8032	0.4609	1.0686	1.4098	16.0389	6.9242	5.1695
01083020802	8228	0.6883	1.3302	1.8708	11.4503	5.8457	4.1741
01083020900	3755	1.2191	2.65	3.8219	6.7316	3.0646	2.0195
01083021000	2445	1.3133	2.9804	4.0207	6.0554	2.7148	1.9517
01083021100	6578	0.5251	1.0859	1.5157	15.2482	7.2117	5.128
01083021200	9438	0.9035	2.0391	2.9301	9.9003	4.4406	3.0425
01085780800	3620	0.5603	1.2635	1.6432	17.56	9.0215	6.1945
01085781000	2932	0.3587	0.8247	1.2305	21.9656	9.821	6.3355
01085781100	1861	0.2333	0.5007	0.7106	30.589	14.3321	10.1666
01085781200	2886	0.4899	0.9987	1.3901	18.2096	8.5765	5.952
01087231400	1403	0.3638	0.6675	0.997	20.8683	11.2602	7.2634
01087231500	3156	0.5733	1.2204	1.6837	14.8143	6.815	5.0147
01087231601	1187	0.9242	2.2033	3.3062	9.5847	4.1313	2.5991
01087231602	1559	1.7377	3.9146	5.0867	4.6431	2.057	1.5338
01087231603	1307	0.8332	2.046	2.596	9.5858	3.8545	2.9214
01087231700	2113	1.7994	5.08	6.8305	4.0751	1.4177	1.0887
01087231800	1262	1.9032	4.4088	5.9022	4.2675	1.8084	1.3475
01087231900	1940	2.0153	5.5924	8.567	4.0341	1.4248	0.9157
01087232000	1531	2.9364	7.004	9.8295	2.7163	1.1776	0.8475
01087232100	1935	2.5983	7.1532	10.9472	3.1619	1.1023	0.7132
01087232200	2309	0.5872	1.1057	1.4931	15.1198	7.7865	5.4998
01087232300	1750	0.3512	0.6607	0.9009	24.4777	12.8068	9.4037
01089000201	760	1.2725	2.8744	4.8899	5.702	2.459	1.4549
01089000202	4399	1.9931	4.666	8.2494	3.957	1.6136	0.8794
01089000301	3954	1.8609	4.361	8.194	3.9077	1.6939	0.8842
01089000302	3650	1.3373	3.2573	5.4442	5.6688	2.3012	1.3512
01089000403	4886	0.9694	2.4661	3.8978	8.0017	3.0818	1.9716
01089000501	1807	1.1267	2.3699	3.5112	6.2575	2.9964	2.0144
01089000502	2333	1.3832	3.0051	4.0843	5.1538	2.3719	1.7253
01089000503	1878	1.7438	3.7115	5.1915	4.0712	1.9027	1.3579
01089000601	1598	2.7454	6.6087	10.1692	2.7341	1.1565	0.7662
01089000602	1992	2.3585	5.9198	8.4686	3.1826	1.2834	0.8696
01089000701	2997	2.3552	5.1339	11.2281	3.4272	1.5023	0.7417
01089000702	2651	2.9504	7.8721	18.5012	2.734	1.0262	0.4579
01089000901	4193	1.3791	3.3275	4.6302	6.1037	2.4696	1.7788
01089000902	2061	1.4291	3.7851	4.9567	5.0379	1.8945	1.4522
01089001000	2882	2.9603	7.9628	10.2465	2.5454	0.9504	0.7448
01089001200	3380	3.4988	8.5513	17.295	2.1359	0.8598	0.435
01089001301	3868	3.7896	10.4334	18.4267	2.1359	0.7631	0.4313
01089001302	1844	3.7802	10.7578	21.0485	2.0443	0.7102	0.3749
01089001401	1579	1.4014	3.0815	5.6654	5.3942	2.4397	1.2662
01089001402	4853	1.6086	3.8597	6.3014	4.7096	1.9666	1.176
01089001500	4946	3.8451	9.5362	18.743	1.9682	0.7863	0.4065
01089001700	1871	2.0119	5.5527	7.262	3.6234	1.3258	0.9875
01089001801	3571	1.3456	3.5206	5.5728	7.0596	3.0371	1.5764
01089001901	3386	1.4481	3.7257	6.4344	5.4532	2.1297	1.1773
01089001902	1333	1.0988	2.9658	4.8489	7.2283	2.6448	1.5738
01089001903	2484	1.7231	4.5791	9.1152	4.2183	1.5688	0.8195
01089002000	2095	2.7171	6.9123	13.8005	2.7251	1.1015	0.6492
01089002100	3495	5.6208	14.1835	21.5288	1.4627	0.5973	0.3751
01089002200	2101	3.4478	7.8063	11.6196	2.6258	1.3043	0.7833
01089002300	5172	2.3135	5.915	9.171	3.2508	1.321	0.8837
01089002400	4744	1.2873	2.9329	4.6789	5.5389	2.4343	1.538
01089002501	3427	1.932	4.9995	11.2707	4.4527	1.7159	0.7041
01089002502	3082	2.7665	9.1811	12.378	3.8955	1.3441	0.7599
01089002600	4036	3.1524	8.7653	14.4294	2.4561	0.9199	0.5317
01089002701	2534	1.9554	4.5566	7.7877	3.7383	1.5952	0.9764
01089002721	4039	1.5432	3.9946	6.3035	4.8518	1.903	1.1677
01089002722	3074	1.0541	2.7308	4.7149	6.9374	2.6741	1.5652
01089002801	3894	1.8786	4.4201	7.9765	3.8958	1.6549	0.935
01089002802	5829	1.7693	4.3463	6.1353	4.5319	1.828	1.277
01089002911	4535	2.5979	7.123	12.6234	3.5721	1.3489	0.6549
01089002912	2466	1.2644	3.5503	6.7493	5.9128	2.0985	1.1869
01089002921	6224	1.8232	4.5175	6.9605	4.0879	1.6188	1.0381
01089002922	4387	1.2414	3.6462	5.8592	6.0452	2.0486	1.259
01089003000	3086	4.0593	9.4901	16.062	2.0224	0.8314	0.4847
01089003100	2982	5.6521	16.7105	29.994	1.4442	0.5237	0.3181
01089010100	9355	0.3813	0.9782	1.3415	20.7798	8.1132	5.7908
01089010200	5516	0.3462	0.8146	1.2072	21.1575	9.1344	5.9917
01089010301	8125	0.9022	1.8724	3.2219	8.7979	4.0487	2.5859
01089010302	3868	0.5728	1.4691	2.1135	13.1649	5.2953	3.5756
01089010401	6027	0.7623	2.217	2.8606	12.2537	4.3279	3.1797
01089010402	6736	0.926	2.2104	3.1166	9.0693	3.659	2.5724
01089010501	11342	0.7093	1.7643	2.6529	10.4417	4.1897	2.7689
01089010502	2926	0.9489	2.4416	3.5687	8.7935	3.438	2.3158
01089010612	4288	1.5654	3.375	5.354	5.0168	2.2758	1.4387
01089010621	6759	0.8718	2.3009	3.4496	8.4722	3.3044	2.2522
01089010622	9764	2.3406	5.3732	8.508	3.8689	1.549	0.9679
01089010623	5845	0.7434	1.9104	2.7042	9.615	3.7192	2.6255
01089010624	8187	0.7343	1.6588	2.5349	9.724	4.2569	2.7833
01089010701	7848	0.7489	1.7493	2.6057	10.5784	4.4755	2.949
01089010702	7199	1.069	2.9455	4.3972	7.3706	2.6476	1.7175
01089010800	9826	0.7232	1.8478	2.7948	11.1217	4.7016	2.9925
01089010901	12621	0.5233	1.144	2.2077	14.4052	6.3845	3.4203
01089010902	3124	0.4594	0.9339	1.8521	18.2826	8.1933	4.4027
01089011011	9111	1.4475	3.1632	6.0732	5.196	2.2948	1.2507
01089011012	5976	1.3322	3.1822	5.9032	6.1208	2.4524	1.243
01089011013	5058	1.1473	3.0174	4.3755	6.1897	2.3759	1.6354
01089011014	8722	1.0823	2.5352	3.8664	6.6968	2.7996	1.8384
01089011021	3912	1.8299	4.7619	7.7989	4.6502	1.7699	0.996
01089011022	6466	1.3923	3.4998	5.694	5.3062	2.1038	1.33
01089011100	1955	0.9506	2.0196	3.3488	7.579	3.5467	2.138
01089011200	8316	0.8837	2.6463	4.5068	8.8691	2.9691	1.7356
01089011300	5242	0.6853	1.5621	2.7067	16.3516	7.3758	3.7459
01089011400	4339	0.4065	0.8216	1.197	19.3505	9.4894	6.5788
01091972900	5235	1.525	3.4173	4.7703	6.1018	2.9876	2.219
01091973000	4762	0.576	1.1658	1.5308	17.4462	9.6586	7.1674
01091973100	2150	0.2232	0.3922	0.5375	33.6288	18.828	13.8228
01091973200	2473	0.38	0.797	1.1316	20.4032	10.1252	7.0543
01091973300	2088	0.4585	1.0173	1.3397	22.4706	10.5284	7.3323
01091973400	4319	0.8793	1.8469	2.8708	11.1013	5.5276	3.9397
01093964000	5087	0.123	0.2105	0.3147	46.3977	27.0021	22.2814
01093964100	2767	0.1716	0.2883	0.3808	39.9146	23.6257	18.4665
01093964200	1560	0.1604	0.286	0.4108	39.8293	22.1633	17.1421
01093964300	4457	0.2798	0.5097	0.7502	27.4988	15.2908	11.1954
01093964400	5818	0.2932	0.539	0.7388	26.9852	15.0596	11.6039
01093964500	2175	0.2059	0.3072	0.4103	34.2762	22.7605	17.2916
01093964600	3298	0.2252	0.3776	0.4689	30.9443	18.5066	15.0486
01093964700	5614	0.4831	0.9488	1.2343	18.4237	10.132	8.0772
01095030100	2662	0.274	0.5984	0.8287	26.5097	12.1379	8.7431
01095030201	5381	0.305	0.5821	0.6999	23.7335	12.27	10.2005
01095030202	4820	0.4087	0.7633	1.0173	20.6564	11.0269	7.7251
01095030300	6430	0.4475	0.8795	1.2956	18.7717	9.9554	6.66
01095030401	4583	0.2653	0.4887	0.6155	26.8124	14.4788	11.4722
01095030402	3453	0.2622	0.4631	0.6569	27.0702	15.5416	10.7564
01095030500	7454	0.3471	0.6661	0.912	20.9868	10.9225	8.031
01095030600	6510	1.71	3.9944	6.1426	7.7087	3.3522	2.3686
01095030701	3724	2.7949	6.1425	9.1661	4.4659	1.88	1.2756
01095030702	4024	1.6556	3.9829	5.5263	9.1602	3.5769	2.551
01095030801	5014	0.9646	2.0437	2.7098	8.581	4.0686	3.1806
01095030802	7726	0.9282	2.0407	2.8384	8.5735	3.9202	2.9678
01095030902	4267	0.7217	1.5441	2.0297	10.2995	4.7584	3.5497
01095030903	5492	1.1267	2.2401	2.6971	6.3698	3.1871	2.648
01095030904	5409	0.7115	1.6591	2.2177	10.4287	4.4593	3.362
01095031000	6028	0.4392	1.0162	1.4046	17.0149	7.3081	5.1899
01095031100	4688	0.8213	1.8378	2.5217	9.5349	4.1854	3.0344
01095031200	5354	1.2332	2.5922	3.6245	6.4025	2.8775	2.0635
01097000200	1416	16.4036	41.4388	64.6039	0.7587	0.2904	0.1934
01097000401	1233	3.4839	8.4203	11.5145	2.0868	0.8548	0.6236
01097000402	103	2.8865	6.6501	11.1585	2.4414	1.062	0.6293
01097000500	1815	6.2222	15.5464	21.374	1.3843	0.5255	0.3795
01097000600	2897	4.3152	10.3257	15.7416	1.7561	0.7156	0.5007
01097000701	2162	3.5984	8.4841	11.8289	2.2467	0.895	0.647
01097000702	2451	2.5919	6.5632	10.6538	2.9739	1.1409	0.7092
01097000800	4029	2.5403	7.2347	10.2706	3.0014	1.0487	0.7392
01097000901	1708	4.8958	11.3743	14.1442	1.6816	0.7211	0.5583
01097000902	2045	3.4592	8.5872	10.8177	2.0838	0.8451	0.6731
01097000903	1627	3.2607	7.9871	11.006	2.2536	0.9222	0.68
01097001001	2058	5.4145	12.2829	16.3566	1.3572	0.6045	0.4462
01097001002	2176	3.1714	7.4854	10.3533	2.2767	0.9641	0.7071
01097001100	2244	4.2335	11.2792	17.2023	1.6926	0.6406	0.4275
01097001200	3484	3.2548	8.8343	12.0238	2.4668	1.0115	0.7263
01097001302	3045	3.6694	10.4969	14.8459	1.9949	0.7003	0.5051
01097001400	2172	3.6483	10.7686	14.1044	2.0408	0.6979	0.525
01097001501	2164	3.0926	8.9988	13.4568	2.5856	0.8953	0.6047
01097001502	1608	2.893	8.2668	15.6374	2.4697	0.8651	0.4632
01097001800	2634	0.8135	1.9312	2.9142	8.9741	3.8144	2.5127
01097001901	2254	0.452	0.9864	2.825	15.6287	7.1428	2.5813
01097001902	3418	0.8672	1.9843	4.8501	15.4769	6.7842	1.7499
01097002000	1819	1.3526	4.008	5.9967	5.7404	1.9886	1.3416
01097002100	3906	2.875	8.4611	12.3423	2.7796	0.9655	0.6616
01097002200	2850	4.3551	12.5711	18.374	1.8589	0.6387	0.439
01097002301	2188	2.4169	6.0473	11.9033	3.083	1.2593	0.6249
01097002302	2007	2.1243	5.6545	8.5838	3.4354	1.3102	0.8614
01097002400	3761	5.4023	14.1351	20.636	1.4169	0.5285	0.3608
01097002501	3439	5.0479	14.1422	21.8232	1.6491	0.5849	0.3739
01097002502	2339	3.8796	9.5214	14.4858	2.0473	0.8639	0.5585
01097002600	2682	3.3018	8.8293	13.4067	2.4354	0.913	0.5836
01097002700	2446	3.9255	9.9438	13.7923	2.0307	0.7956	0.5572
01097002800	4536	3.6915	10.7105	15.4414	2.0739	0.7282	0.4874
01097002900	3667	3.1099	8.6525	13.2126	2.3798	0.8459	0.543
01097003000	3144	2.6521	6.2203	11.5871	2.9766	1.2143	0.682
01097003100	4370	3.0279	8.1463	12.9113	2.6549	0.9872	0.6463
01097003202	2768	2.2073	6.5878	9.624	3.3765	1.1555	0.7644
01097003203	3629	2.6175	7.1545	11.2307	3.0701	1.1211	0.6685
01097003204	4769	3.3352	9.5947	16.6156	2.2635	0.7849	0.4599
01097003205	3557	1.8737	5.6776	8.4463	3.8179	1.2532	0.8395
01097003301	2683	4.4396	12.4482	17.0692	1.7621	0.6255	0.4554
01097003302	4674	2.0035	5.0152	7.9724	3.6869	1.4432	0.906
01097003402	3693	1.1493	2.7921	4.6708	6.3036	2.606	1.5994
01097003404	2540	0.9801	2.4921	3.7669	7.2086	2.8297	1.8706
01097003405	1899	0.9015	2.4259	3.7479	7.8358	2.9221	1.88
01097003406	2791	1.4817	3.3484	5.4633	5.0416	2.1829	1.3767
01097003407	7135	0.9497	2.0467	3.9286	7.8453	3.8897	1.9059
01097003408	3994	0.8635	1.8754	2.9518	8.2079	3.7793	2.3896
01097003501	3664	1.7936	4.8374	7.9093	4.2238	1.5618	1.0048
01097003502	2561	2.5468	6.6377	10.6927	2.9918	1.13	0.7344
01097003602	1532	1.2835	3.3134	5.7027	5.503	2.1316	1.2694
01097003605	791	1.7308	4.8963	9.5696	4.118	1.4579	0.7771
01097003606	3125	3.4965	9.5445	16.0787	2.2505	0.7997	0.4738
01097003607	3805	3.354	9.4053	14.239	2.6809	0.9954	0.5765
01097003608	1300	0.9893	2.5632	4.6683	7.2114	2.8139	1.5105
01097003703	3425	1.8303	4.9308	8.3042	4.3626	1.536	0.921
01097003704	4259	2.696	7.5461	11.7017	3.023	1.0641	0.6833
01097003705	4379	1.3833	3.8267	5.6266	5.4223	1.9437	1.2908
01097003706	3163	1.6161	4.6506	7.4792	4.6094	1.5976	0.9694
01097003707	4477	1.391	4.1037	6.3228	5.0602	1.717	1.1179
01097003708	3833	0.9837	2.7401	3.9842	7.4169	2.6482	1.8213
01097003709	5762	1.242	3.2116	4.9033	6.0808	2.2877	1.491
01097003710	4402	1.6089	4.0128	5.7851	4.7107	1.814	1.2462
01097003800	1467	1.3861	3.1643	4.3259	7.1494	3.2886	2.2835
01097003901	2076	1.3593	3.1444	4.7398	5.2079	2.2373	1.4819
01097003902	969	1.8873	4.5118	6.7685	3.826	1.5848	1.0599
01097004000	2538	1.6383	3.8862	5.454	4.3212	1.8282	1.3
01097004100	910	2.3134	6.0122	8.163	3.0693	1.1903	0.8763
01097004800	1303	1.9597	4.9183	6.65	3.756	1.4994	1.0943
01097004900	3289	2.6779	6.1324	8.2873	2.9246	1.3514	1.0025
01097005000	1872	1.3131	3.2894	4.6982	5.4455	2.2898	1.5251
01097005100	1557	1.4052	3.0687	4.4769	5.0366	2.3138	1.5802
01097005200	1534	1.7347	3.7267	4.6907	4.1475	1.908	1.5256
01097005300	1990	1.1975	2.504	3.511	6.089	2.8601	1.9964
01097005400	4068	2.2323	5.6203	8.3912	3.4579	1.3966	0.9136
01097005500	2973	1.9943	4.627	7.1682	3.6891	1.5802	0.9977
01097005600	7164	0.9967	2.1291	3.0086	7.8268	3.8516	2.7891
01097005700	7182	0.6009	1.3749	2.2195	13.3347	5.8216	3.7253
01097005800	4942	0.5985	1.4026	1.8841	15.7029	6.9679	5.0291
01097005900	4538	0.3377	0.7032	0.9763	23.5767	11.0831	7.8695
01097006000	4996	1.0387	2.4166	3.5241	9.8447	4.2912	2.9808
01097006102	2941	0.618	1.5452	2.406	11.9591	4.7499	2.9706
01097006103	5080	1.5077	3.542	5.2937	6.3674	2.621	1.7276
01097006104	4592	0.5075	1.2692	1.9882	16.1419	7.0792	4.7097
01097006105	6575	0.9647	2.282	3.6737	8.9498	3.5027	2.2132
01097006200	6036	0.5115	1.0506	1.5493	14.8135	7.099	4.8792
01097006301	10520	1.1396	2.5272	3.7731	9.8699	3.926	2.4144
01097006302	6313	0.8945	2.2948	3.3705	9.0409	3.584	2.3444
01097006402	4702	1.2289	3.4353	4.9142	7.2751	2.5423	1.7652
01097006403	1821	2.3331	5.7205	8.031	3.2401	1.2985	0.9024
01097006404	10046	1.3727	3.6216	5.3738	5.6946	2.1269	1.3825
01097006405	6901	1.3867	3.8066	6.3027	5.8195	2.0869	1.3015
01097006406	7548	1.0761	2.9364	4.22	8.1716	2.9506	1.9879
01097006407	6016	0.5659	1.4363	2.2043	15.5443	6.484	4.3545
01097006501	4878	0.6984	2.0051	2.8189	11.4764	4.1247	2.8472
01097006502	11958	0.6512	1.4242	2.034	13.8572	5.9806	3.9411
01097006600	5548	0.5826	1.2395	1.6755	13.3443	6.0705	4.3538
01097006701	7341	0.596	1.2356	1.6844	12.8152	6.1874	4.3637
01097006702	4064	0.9363	1.8582	2.8561	7.8533	4.1251	2.8412
01097006801	7958	0.9811	2.694	3.8804	7.7534	2.7936	1.8698
01097006802	3280	2.171	5.8063	8.7331	4.5094	1.7844	1.1999
01097006901	7604	1.8364	5.0815	8.2525	4.71	1.6733	1.1018
01097006902	3973	1.7604	4.0591	6.4541	4.3246	1.862	1.2094
01097007000	4559	0.8153	1.9161	2.948	9.5411	4.0083	2.6507
01097007101	4717	2.2322	5.7502	9.0303	3.6639	1.3581	0.8881
01097007102	3110	2.2571	5.8495	9.2159	3.5765	1.3731	0.9333
01097007103	3390	1.3057	3.4348	4.8758	6.8984	2.709	1.9541
01097007201	2999	0.5621	1.4016	2.1513	14.1925	5.8263	3.5453
01097007202	2771	1.1975	3.0384	3.6901	8.1909	3.3604	2.7566
01097007300	4439	0.3858	0.8301	1.1311	18.6771	8.7622	6.3937
01097007400	3647	1.3135	3.2752	6.6687	5.977	2.4274	1.1661
01097007500	1856	2.9608	7.7522	10.348	2.5096	0.9483	0.7107
01097007600	2371	3.2647	7.8159	12.9141	2.3074	0.9869	0.61
01097007700	1563	3.5094	9.441	13.3009	2.2621	0.8488	0.5934
01099075600	1341	0.1612	0.3441	0.4793	40.7196	19.0339	14.6906
01099075700	1867	0.2132	0.4432	0.62	34.6027	16.3432	11.7345
01099075800	1500	0.1677	0.3637	0.5608	31.8086	14.6542	12.6138
01099075900	6323	0.3685	0.8536	1.1603	20.5507	9.1802	6.7331
01099076000	3542	0.4042	0.9511	1.455	19.6689	9.1059	6.354
01099076100	6681	0.2487	0.4792	0.6329	29.5106	15.1895	11.6948
01099076200	1814	0.1999	0.3914	0.5673	35.627	16.8432	12.9428
01101000100	1174	5.8439	14.897	24.2678	1.3694	0.5429	0.3274
01101000200	1605	6.4815	18.2569	29.7228	1.1578	0.41	0.2607
01101000300	1666	5.0627	6.0539	8.2806	2.487	1.2596	0.9218
01101000400	4893	2.7708	7.4015	10.2187	2.7873	1.024	0.7228
01101000500	3656	4.7318	12.1243	16.1827	1.5723	0.6251	0.4582
01101000600	1148	4.85	13.1449	20.2992	1.5329	0.5689	0.3711
01101000700	1388	3.1041	7.8579	11.1642	2.2894	0.8999	0.6328
01101000900	2515	1.2815	4.2689	6.8437	6.9407	2.0348	1.2246
01101001000	1369	2.4991	6.0859	9.8916	2.928	1.2088	0.7758
01101001100	3569	3.4645	9.3936	14.0149	2.1242	0.7795	0.5393
01101001200	1771	4.4346	11.879	15.4007	1.6942	0.6359	0.4955
01101001300	2497	2.953	6.8356	9.233	2.4481	1.0562	0.7753
01101001400	3618	4.1037	10.0658	14.2746	1.8648	0.7576	0.5324
01101001500	3760	3.1181	7.4976	12.0033	2.4748	0.9979	0.5993
01101001600	3769	3.2593	8.4163	12.1071	2.3534	0.8941	0.6265
01101001700	5463	2.9653	8.4182	13.7858	2.7753	0.9666	0.5708
01101001800	3411	4.0355	10.5285	17.06	2.0834	0.8101	0.4847
01101001900	3151	3.1212	8.8274	15.9586	2.588	0.8805	0.5048
01101002000	4554	2.5959	6.172	9.2069	3.0084	1.2759	0.8387
01101002100	4091	2.4366	5.7625	8.855	2.9624	1.2687	0.857
01101002201	4518	2.6901	6.2995	10.104	2.759	1.182	0.7935
01101002202	1185	3.6447	9.0436	14.218	2.6119	1.2511	0.5383
01101002300	3136	2.2301	5.2238	7.731	3.3218	1.4068	0.9314
01101002400	2008	2.0856	5.0782	11.5299	3.5536	1.4521	0.6552
01101002500	2754	1.8465	4.752	6.7573	3.9372	1.5222	1.0493
01101002600	5956	2.6338	6.6484	10.6502	2.9914	1.1247	0.6955
01101002700	4467	1.8465	4.7448	8.0246	4.0835	1.5549	0.8952
01101002800	4220	3.951	8.9565	16.413	2.3697	0.9413	0.5081
01101002900	8217	2.4656	5.864	9.4465	3.1111	1.3131	0.8824
01101003000	3344	1.7396	3.9192	7.1398	4.5344	2.0875	1.1169
01101003100	3774	4.2649	11.0863	14.8998	2.0701	0.7752	0.5767
01101003200	5724	2.0103	5.1392	7.016	4.3674	1.76	1.3014
01101003301	3495	2.1144	5.2697	10.4858	3.7737	1.4814	0.7815
01101003302	6376	3.1039	8.3239	12.5882	2.6958	1.0454	0.6361
01101005101	3689	1.5316	4.31	6.1297	5.3609	1.8714	1.3309
01101005102	4576	1.0906	2.726	3.9886	6.4805	2.5877	1.7808
01101005301	623	2.1605	6.0827	10.0562	3.866	1.1915	0.7237
01101005302	2104	3.3357	9.8265	20.3586	2.4993	0.8327	0.4332
01101005402	5656	2.2263	5.5363	10.5629	3.295	1.3151	0.6916
01101005403	3614	1.7037	3.9086	7.5666	4.2665	1.8351	0.9455
01101005406	8896	1.8009	4.6384	7.564	4.4433	1.7186	1.0035
01101005407	4599	1.8541	4.6206	10.0597	3.9486	1.5871	0.7159
01101005408	7637	1.854	4.5775	7.732	4.0734	1.6336	0.968
01101005409	2495	2.8277	6.8216	14.0348	3.0081	1.2132	0.6235
01101005410	4933	3.1243	8.061	14.3073	2.632	0.9975	0.5568
01101005501	3246	0.9849	2.0241	3.3162	8.376	4.155	2.4848
01101005502	839	0.9332	1.9849	3.1754	11.2961	5.3718	3.4904
01101005503	3722	0.7214	1.3713	2.357	10.2542	5.4603	3.1664
01101005504	870	0.5506	1.0984	1.4258	14.9654	7.0778	5.1691
01101005603	7828	1.6566	3.6691	5.2784	4.892	2.2178	1.6015
01101005604	3533	0.361	0.727	1.0483	21.3359	10.2473	7.0026
01101005605	3473	1.5465	3.8942	6.5246	5.1122	2.0301	1.1448
01101005606	4964	2.908	7.4458	12.9418	2.5858	1.0091	0.5882
01101005607	4531	0.8778	2.1344	3.0325	8.524	3.4483	2.3822
01101005608	947	0.5609	1.271	1.8729	13.1339	5.8683	3.8894
01101005609	4622	1.479	3.6649	5.2689	6.2095	2.5493	1.7368
01101005610	1284	0.7565	1.7422	2.3282	10.0755	4.5208	3.3648
01101005611	3140	2.4397	5.8325	7.8757	3.6392	1.5137	1.1244
01101005612	1107	0.7891	2.1916	2.3351	8.9265	3.2135	3.0439
01101005700	1526	0.3163	0.6008	0.7841	23.5368	12.5279	9.7977
01101005800	2186	0.2538	0.4587	0.6488	29.1	16.0714	11.1686
01101005901	4865	0.6017	1.0052	1.3285	16.4183	10.1587	7.5871
01101005902	3762	1.1473	2.1016	3.3749	6.201	3.3743	2.1332
01101006000	3611	0.832	1.9617	2.8808	12.0127	4.5642	3.0742
01101006100	2243	0.8331	1.5107	2.3944	8.4471	4.6556	2.9873
01103000100	4435	2.7395	7.7358	10.4684	2.6928	0.9505	0.7095
01103000200	3623	1.6106	4.6657	6.6507	4.7375	1.6259	1.0946
01103000300	2748	2.2685	5.7982	8.42	3.2008	1.2338	0.859
01103000400	3929	3.8142	9.4447	12.3	2.0338	0.825	0.6347
01103000600	3526	2.5784	6.2426	8.428	3.1613	1.4483	1.0221
01103000700	4116	2.2639	5.7241	8.6935	3.5217	1.3741	0.895
01103000800	3121	1.6173	3.9256	6.8405	4.3776	1.7905	1.0504
01103000900	5511	1.7382	4.194	7.0099	4.1604	1.6966	1.0389
01103001000	3234	2.1754	5.3166	8.2552	3.3888	1.3634	0.9065
01103005101	5036	1.0341	2.3157	3.3416	8.2302	3.7935	2.7991
01103005103	875	1.4831	3.114	3.9205	5.1934	2.4092	1.9132
01103005105	2014	1.0358	2.7132	3.9512	7.7221	3.0331	1.9666
01103005106	6262	1.88	4.5584	7.5091	4.4141	1.7144	1.057
01103005107	4353	0.9405	2.2849	3.1775	8.3695	3.4445	2.4497
01103005108	3909	1.5933	3.8615	6.1015	4.8991	1.997	1.2513
01103005109	4577	2.1142	5.1336	7.7967	3.8519	1.5507	0.985
01103005200	6530	0.326	0.7478	1.0472	22.9685	10.4008	7.5624
01103005301	7940	0.4752	0.9182	1.4024	15.8356	8.4298	5.6013
01103005302	3481	0.4822	0.8858	1.0527	15.3835	8.3226	6.9019
01103005303	3971	0.4873	0.867	0.948	14.541	8.1283	7.4085
01103005304	5554	0.3897	0.6963	0.7984	18.2088	10.2175	8.8294
01103005404	5161	0.4839	0.9313	1.3364	16.1576	8.4673	5.892
01103005405	5208	0.2497	0.4756	0.9967	28.8529	14.9027	7.7248
01103005500	5687	0.2571	0.4194	0.5551	28.3468	17.2944	12.7945
01103005600	5655	0.1826	0.325	0.4775	38.9936	21.7868	14.7971
01103005701	2658	0.3321	0.7016	0.912	22.0124	10.2268	7.8101
01103005702	6376	0.6102	1.1992	1.873	13.9207	6.9249	4.2176
01105686800	1055	0.2117	0.4254	0.5615	34.6141	16.9515	13.2755
01105687000	5557	0.6984	1.5834	2.2294	15.0098	6.8197	4.7449
01105687100	3979	0.6054	1.4346	1.946	16.2515	7.5096	5.5387
01107050000	4837	0.4615	0.9492	1.3511	21.9428	11.4099	8.4659
01107050100	3656	0.2368	0.3724	0.4719	30.3942	19.0325	14.9046
01107050200	2029	0.4206	0.8916	1.2943	21.1058	10.4233	7.3358
01107050300	3840	0.1628	0.299	0.4348	43.3939	23.5652	16.2787
01107050400	5384	0.1609	0.2991	0.424	44.2195	23.8082	16.8698
01109188600	2002	0.3938	0.7768	1.0731	19.2063	9.8424	7.0047
01109188700	1668	1.0828	2.1383	2.7703	15.6214	8.0861	5.9622
01109188800	2431	0.3984	0.7708	1.006	19.0962	9.8155	7.4635
01109188900	4994	1.8395	4.457	6.9621	5.1128	2.1691	1.4861
01109189000	8053	2.3091	4.8774	6.9756	4.1285	1.9146	1.3343
01109189100	7023	2.382	5.313	7.2843	4.1023	1.9077	1.431
01109189200	2753	0.452	0.9417	1.1943	17.6437	8.3841	6.5138
01109189300	3975	0.548	1.004	1.3075	13.8507	7.3574	5.6113
01111000100	3615	0.1946	0.325	0.4361	37.7199	21.9759	16.388
01111000200	3251	0.1569	0.3198	0.4227	44.6392	22.0152	16.7243
01111000300	4266	0.2023	0.3606	0.4843	35.1084	19.6222	14.7572
01111000400	4591	0.4181	0.8187	1.033	18.8367	9.3516	7.3198
01111000500	5078	0.5886	1.2821	1.6672	13.955	6.4184	4.7707
01111000600	2112	0.229	0.4713	0.6527	31.1236	14.9366	10.8126
01113030200	2091	4.1677	11.4157	16.155	1.7852	0.6601	0.4631
01113030300	3548	2.6917	7.3348	10.3918	3.0483	1.1188	0.7469
01113030401	5290	1.3737	3.1344	4.9174	5.2204	2.3008	1.4703
01113030402	2857	1.5308	3.8435	6.0137	5.3759	2.1802	1.2275
01113030500	2019	1.5665	3.7022	5.3379	4.79	2.0115	1.3838
01113030600	6672	1.6041	4.2147	7.0506	4.8623	1.8503	1.1693
01113030700	3793	2.6036	6.7313	11.2613	2.929	1.1611	0.6687
01113030800	3110	3.3062	9.7982	13.0995	3.405	1.143	0.7257
01113030901	7031	0.7029	1.4626	2.2438	10.6467	5.1801	3.3223
01113030902	6946	0.6338	1.4178	2.0139	15.2186	7.0624	4.9906
01113031000	3727	0.4724	0.9451	1.3919	16.4213	8.2431	5.5806
01113031100	1873	0.2088	0.4149	0.5848	33.9543	17.1948	12.3691
01113031200	3990	0.4176	0.7897	1.1854	20.897	10.016	6.7576
01115040103	8758	0.5549	1.3613	2.112	13.2666	5.5202	3.5182
01115040104	5229	0.7797	1.7144	3.142	9.5118	4.46	2.3899
01115040105	4372	0.5378	0.9387	1.4715	15.2892	8.4808	5.3003
01115040106	6664	0.5476	1.1006	1.7375	14.1784	6.8598	4.2811
01115040201	5808	0.8432	2.0629	3.1958	10.3508	4.2554	2.7618
01115040203	6137	1.7379	3.751	5.4527	5.9118	2.6769	1.797
01115040204	6661	1.6445	3.9514	6.0131	6.5452	2.46	1.5189
01115040205	5279	0.8577	2.001	3.2753	9.594	3.9548	2.3573
01115040300	5509	0.2779	0.5267	0.8025	27.1653	14.0777	9.0321
01115040401	4731	0.382	0.6614	0.986	20.4803	11.2638	7.6948
01115040402	3718	0.5382	0.8417	1.1389	15.8788	9.5359	6.7666
01115040501	11002	0.7649	1.7413	2.7702	13.1432	5.8281	3.337
01115040502	9725	0.5196	1.3371	2.4363	16.0218	6.806	4.0828
01117030102	4127	0.4048	0.7276	1.037	18.2883	10.1906	7.0759
01117030103	1038	0.5237	0.9245	1.3074	14.3638	8.1772	5.9589
01117030211	2718	1.0492	2.6078	4.7803	9.7116	4.225	2.4513
01117030212	3231	2.5969	6.8942	11.7048	2.9427	1.0788	0.6521
01117030213	4712	1.2119	3.2809	5.7444	6.0703	2.2239	1.3178
01117030214	7114	0.4142	0.7517	1.0944	17.9278	9.6911	6.5757
01117030215	3742	0.5777	0.9836	1.7955	12.6239	7.4421	4.1759
01117030216	6429	0.9931	2.7065	6.3498	8.3007	2.9409	1.2852
01117030217	5277	0.9105	2.7218	4.5246	10.4563	3.4404	2.2411
01117030303	7016	1.9458	4.5677	7.0714	4.9038	1.9078	1.2105
01117030304	5639	0.9042	2.2025	4.6532	8.2983	3.3226	1.5391
01117030305	3987	0.8968	2.0682	3.9139	8.2529	3.6208	1.913
01117030306	3938	1.6001	3.8381	5.8506	5.0195	2.1806	1.2993
01117030314	3084	1.8347	4.552	9.4335	4.234	1.7165	0.7575
01117030315	5670	1.9801	4.6899	7.0321	3.9363	1.6283	1.0752
01117030316	5360	1.6548	3.9685	6.3897	4.4614	1.8535	1.1403
01117030317	3834	1.7696	4.1728	6.404	4.284	1.8356	1.2151
01117030319	2459	2.0276	4.8828	8.2444	3.6643	1.4876	0.8708
01117030320	5250	1.8463	4.4494	6.957	4.1677	1.7414	1.1123
01117030330	5410	1.6119	4.0847	7.3531	4.9096	1.9256	1.0902
01117030331	4399	0.8957	2.1292	3.1951	8.0001	3.3654	2.2373
01117030332	1150	0.8956	2.1388	4.7074	8.3362	3.3808	1.5023
01117030333	4761	1.8424	5.0249	9.4172	4.464	1.6554	0.8497
01117030334	3686	0.7474	2.039	3.8708	11.1939	4.1184	2.2895
01117030336	6069	0.9637	2.1458	3.2482	7.8181	3.4273	2.1825
01117030337	1384	0.6001	1.292	2.0865	11.9989	5.5468	3.4004
01117030340	5668	2.2508	5.6995	10.435	3.5155	1.3535	0.7338
01117030341	2091	2.5855	6.1359	9.5088	2.9886	1.3092	0.8123
01117030342	2624	1.295	2.9483	5.1625	6.612	2.9834	1.8317
01117030344	2849	1.5563	3.712	8.7442	6.2396	2.8768	1.9734
01117030345	2865	0.7504	1.8706	3.5283	10.4102	4.0742	2.3048
01117030405	1250	1.9525	4.0871	5.2177	4.0796	1.9894	1.6595
01117030406	3426	2.6197	4.4098	5.8167	4.6695	2.3483	1.7572
01117030407	1954	3.1902	8.0423	10.9956	3.008	1.2964	0.9777
01117030408	3504	0.9271	1.9295	2.5032	10.6696	5.0119	3.6442
01117030501	6734	0.7469	1.4008	2.024	9.9675	5.2699	3.5713
01117030502	2122	0.4786	0.7853	1.2001	15.8861	9.3519	6.1096
01117030604	6821	0.7084	1.4518	2.1012	10.2839	4.9889	3.4269
01117030605	6847	0.6482	1.364	2.1002	11.2881	5.2742	3.4032
01117030607	5825	0.9994	2.1069	3.426	7.6186	3.5722	2.1405
01117030608	3167	0.8968	2.1409	3.7827	8.3322	3.5008	2.0897
01117030609	6941	0.4407	0.977	1.5918	17.7589	7.8974	4.6389
01117030701	4483	0.2793	0.559	0.7994	25.5043	12.7386	8.8767
01117030703	3766	0.2692	0.5638	0.7658	26.1361	12.4657	9.1533
01117030704	3874	0.3347	0.8285	1.1988	24.9848	10.6571	6.94
01117030800	4006	0.3206	0.6625	1.0733	22.6128	11.315	7.0498
01117030900	2747	0.4967	1.1473	1.8177	16.6841	7.4391	4.4319
01117980000	37	0.5893	1.5584	2.896	13.0179	4.7281	2.4728
01119011300	6251	0.6189	1.2364	1.6051	15.3831	7.7085	5.9011
01119011400	1850	0.3606	0.7942	1.0239	33.9495	16.7734	11.0288
01119011500	4447	1.7798	3.4556	4.6084	11.6366	5.8316	4.254
01119011600	1215	0.4154	0.6873	0.9184	18.9471	10.8079	7.8786
01121010101	5171	0.6332	1.507	2.2643	11.8729	4.9461	3.3187
01121010102	5030	0.4242	0.7393	1.0738	17.5048	9.7575	6.8011
01121010201	4019	0.8813	2.1088	2.9879	9.9996	4.4692	3.2526
01121010202	3752	0.9913	2.3515	3.7571	9.2445	4.2316	2.6999
01121010301	3478	0.8677	2.0921	2.9704	10.3033	4.4523	3.1061
01121010302	4450	0.5537	1.3846	2.1678	14.8627	6.0587	3.6345
01121010400	2783	0.5569	1.1625	1.5656	15.5698	7.2541	5.4062
01121010500	2898	1.5976	4.2347	5.8673	4.9309	1.8213	1.2868
01121010600	3086	2.1892	5.6185	9.0188	3.383	1.2893	0.7989
01121010700	2496	2.1875	5.0472	7.0468	4.0121	1.7772	1.4077
01121010900	3375	2.4384	5.4535	7.4127	3.2185	1.4178	1.0474
01121011000	2922	0.9878	2.2966	3.2427	7.5019	3.1835	2.2927
01121011100	4742	0.5844	1.3346	1.8551	13.7602	6.0165	4.3864
01121011200	2902	0.42	1.0298	1.6561	18.8625	7.668	4.7431
01121011300	6191	1.9794	4.4384	6.611	5.0665	2.2002	1.513
01121011400	2873	1.1148	1.5355	2.014	11.0758	4.8484	3.6183
01121011500	5591	0.5017	1.0504	1.4977	18.3973	8.2173	5.3329
01121011600	4857	0.9036	1.8058	2.5027	8.9805	4.1061	2.9574
01121011700	4308	0.8966	1.9143	2.6798	8.2065	3.8349	2.7329
01121011800	2216	2.1606	5.1592	7.3974	3.8484	1.6941	1.1822
01121011900	2948	1.538	3.4742	4.8261	4.7779	2.1292	1.5333
01121012000	2203	2.0098	4.8611	6.8521	4.1031	1.7901	1.2702
01123961900	2507	0.2887	0.5697	0.7776	26.1761	13.3509	9.5546
01123962000	4136	0.7452	1.8856	2.6729	15.6942	6.5622	4.5635
01123962100	4051	0.864	2.0574	3.0264	9.1089	3.7992	2.5186
01123962200	4773	0.5903	1.3576	2.0475	13.5608	6.0782	4.0697
01123962300	6382	0.5299	1.1678	1.5851	15.3438	6.9342	4.886
01123962400	4703	0.7141	1.5648	2.3124	12.6749	5.4657	3.9205
01123962501	4243	0.4947	1.1928	1.8202	16.3844	6.5608	4.2718
01123962502	2950	0.7098	1.9945	3.7922	15.357	6.4225	3.0654
01123962600	1705	0.7728	1.8333	2.5364	12.842	6.0347	4.6336
01123962700	6166	0.688	1.5544	2.0317	14.3747	6.5273	4.8702
01125010101	3276	0.4233	1.2414	2.3004	17.54	5.9614	3.2339
01125010102	3083	0.3048	0.6458	0.99	26.7591	12.42	8.0475
01125010103	6727	0.2773	0.493	0.6226	26.8463	15.1799	12.0679
01125010201	3447	0.8892	2.0135	3.8747	9.9288	4.5	2.8488
01125010202	8689	1.1225	2.609	4.1205	6.7805	2.925	1.8566
01125010203	2573	0.6328	1.4767	2.1681	12.3459	5.4876	3.8035
01125010204	4919	1.7554	3.8449	7.6384	4.8513	2.2131	1.3128
01125010301	6324	0.8828	1.9488	2.7722	10.2446	4.6919	3.3164
01125010302	3721	0.4389	0.8775	1.2233	21.2297	10.6489	7.3124
01125010303	3043	0.3422	0.5232	0.7932	22.5297	13.7406	9.0301
01125010403	4131	2.2331	5.21	8.0697	3.294	1.4313	0.9515
01125010404	2497	2.7891	6.426	9.0527	2.7053	1.176	0.8192
01125010405	2896	0.9036	2.5074	4.0731	8.6091	3.0026	1.8449
01125010406	4219	2.2637	5.5891	10.1799	3.6345	1.4719	0.86
01125010407	3665	2.3434	5.6796	9.841	3.2817	1.3825	0.7544
01125010500	2374	1.4109	3.9129	5.584	5.694	2.0793	1.408
01125010601	4520	0.4884	1.067	1.6324	17.6259	8.1535	5.1023
01125010602	9955	0.4713	1.0297	1.5696	16.3962	7.5719	4.9878
01125010701	6568	0.5483	1.1193	1.5991	14.0316	6.6944	4.8351
01125010702	7684	0.5833	1.1412	1.6681	14.1545	7.7748	5.3301
01125010703	2686	0.3789	0.6078	0.8569	19.275	11.7719	8.4188
01125010802	3825	1.0874	2.7691	4.1641	7.864	3.0218	1.9382
01125010803	2751	1.5591	3.7958	5.5894	4.8335	1.9458	1.2957
01125010804	2655	2.3842	5.693	7.9987	3.1869	1.3184	0.9667
01125011200	7031	3.2046	9.2589	14.182	2.5192	0.849	0.5441
01125011401	3769	4.0202	11.6638	17.7762	1.8622	0.6372	0.4189
01125011402	3525	10.5671	30.4633	45.6193	0.9395	0.3287	0.185
01125011600	2844	4.8287	11.935	15.9941	2.0895	0.9109	0.6758
01125011701	2701	2.1846	5.0485	7.1517	3.3641	1.419	0.9971
01125011703	4204	1.6041	3.7605	5.9066	4.6575	2.0115	1.2874
01125011800	2685	3.3816	9.5799	13.1879	2.4153	0.8679	0.598
01125011901	3334	3.1651	9.2948	14.3965	2.2763	0.7817	0.4989
01125011902	1926	5.6043	15.3777	21.2413	1.4618	0.5584	0.3662
01125012000	4096	3.3951	10.6135	17.9166	2.2055	0.7133	0.4259
01125012100	4466	1.841	5.2047	7.9083	3.9912	1.3962	0.9312
01125012303	6612	1.7441	4.3318	6.8036	4.3752	1.7271	1.113
01125012304	3141	2.4845	6.0739	11.2566	3.3212	1.2805	0.6553
01125012305	4243	1.3668	3.0654	4.9694	5.5067	2.4334	1.4744
01125012403	3030	1.4034	3.3943	5.4059	5.1804	2.1384	1.3308
01125012404	2656	2.0601	4.8516	8.8415	3.548	1.4896	0.797
01125012405	6210	3.215	8.1642	12.9097	2.3665	0.9315	0.571
01125012501	1785	1.4997	3.8235	6.0593	6.6828	3.0453	1.9526
01125012502	6122	1.4447	3.8832	6.7768	5.6337	2.094	1.1745
01125012503	3824	0.9856	2.4179	3.9001	7.4911	3.0007	1.8736
01125012600	2876	1.6394	4.0724	7.5614	4.6331	1.8294	0.9687
01125012700	4281	2.083	5.4579	7.881	3.6785	1.374	0.9354
01125012800	3067	4.3479	12.1177	17.14	2.0752	0.7358	0.474
01127020100	3739	2.0117	4.9874	6.719	5.4973	2.5066	1.8889
01127020200	4304	1.9466	5.006	6.7919	6.5558	2.8664	1.9989
01127020300	7049	1.3519	3.4465	4.7822	7.3211	2.8826	2.01
01127020400	2306	2.4792	6.4138	8.5688	4.2788	1.8204	1.2536
01127020600	2497	0.7582	1.5895	1.9861	9.7679	4.7196	3.7962
01127020700	3092	0.7089	1.5916	2.1675	10.9501	4.6823	3.3841
01127020800	5613	0.4128	0.9569	1.3828	19.5206	8.3822	5.4716
01127020900	5071	0.4116	0.9907	1.5263	19.0881	8.2038	5.3006
01127021000	3851	0.2892	0.5492	0.7162	25.439	13.1397	9.9715
01127021100	3581	0.5196	1.0117	1.3345	16.7702	9.7794	7.3248
01127021200	3445	0.4569	0.8944	1.1001	16.7261	8.6426	6.9152
01127021300	3557	0.2647	0.5395	0.7573	29.1628	13.7926	9.7585
01127021400	3691	0.3554	0.77	0.993	21.0944	9.7468	7.5658
01127021500	3456	0.3968	0.7429	1.0895	18.1891	9.9344	6.5718
01127021600	1484	0.3366	0.7464	1.2645	23.4736	11.4875	6.4725
01127021700	4085	0.92	2.1672	3.0843	9.1821	4.0252	2.71
01127021800	3709	0.8075	1.9008	2.7038	9.6647	4.1631	2.8655
01127021900	2493	0.3866	0.9669	1.4001	19.28	7.8773	5.1398
01129043900	2775	0.1612	0.317	0.4898	42.6922	21.8479	14.4963
01129044000	4321	0.1047	0.1831	0.3146	49.8957	27.9906	22.433
01129044100	3353	0.1237	0.2029	0.3042	50.1074	30.4224	23.2574
01129044200	4589	0.2355	0.4505	0.6171	30.806	16.1993	12.056
01129044300	2543	0.1952	0.3637	0.5127	35.7088	19.8839	15.6862
01131034700	1308	0.1205	0.2005	0.487	50.5039	27.7651	15.6081
01131034800	4533	0.5581	1.1038	1.5389	15.4004	7.7363	5.8746
01131035100	3789	0.3832	0.6921	0.9381	22.5465	11.7178	8.3511
01131035200	2040	0.1831	0.3771	0.6265	35.6054	16.9837	11.6138
01133965501	2393	0.2579	0.5417	0.8133	29.9569	14.3955	9.6706
01133965502	2871	0.2723	0.6275	0.9454	27.1932	12.2542	7.9409
01133965503	2620	0.2683	0.6	0.945	28.1435	12.7348	7.9014
01133965600	5415	0.1555	0.3095	0.5039	43.5573	22.9364	15.3157
01133965700	4595	0.102	0.1759	0.3029	52.2443	29.8938	23.1414
01133965800	4432	0.0964	0.1624	0.307	51.1266	29.8677	22.8505
01133965900	2158	0.1714	0.3026	0.4158	41.3951	23.7781	17.1447
02013000100	3141	0.1392	0.6816	0.5176	76.0976	36.5602	7.4153
02016000100	1185	N/A	N/A	0.0074	N/A	N/A	277.332
02016000200	4376	0.1595	0.5284	0.9021	11.9163	3.3326	4.9909
02020000101	5736	0.773	1.665	2.427	9.6263	4.6209	3.4912
02020000102	5259	1.2163	2.9878	4.3182	7.0238	2.8541	1.9087
02020000201	4110	3.2602	9.2805	16.3443	2.4865	0.8994	0.4906
02020000202	5947	2.9906	8.2235	11.9206	3.0098	1.064	0.684
02020000203	10549	1.4495	3.9153	5.4695	5.541	2.0465	1.4787
02020000204	3381	0.4737	1.2662	2.0716	18.5169	6.4551	4.5988
02020000300	8000	1.1051	2.3118	2.9441	7.403	3.4271	2.522
02020000400	5937	1.3868	3.4974	5.5671	5.8671	2.1675	1.4322
02020000500	1988	1.694	4.3829	8.151	4.2164	1.6209	0.8727
02020000600	7747	3.7405	10.066	13.4111	2.0073	0.7491	0.5723
02020000701	5949	2.5694	6.1269	9.6179	3.0296	1.2284	0.7473
02020000702	5107	3.743	10.0481	16.3768	2.1464	0.7897	0.4995
02020000703	5706	5.7031	15.0272	19.6249	1.6812	0.626	0.4502
02020000801	7323	2.795	7.0103	11.9589	2.6064	1.02	0.6039
02020000802	4407	3.0168	7.1907	10.4751	2.948	1.2124	0.8088
02020000901	4906	4.8397	11.1275	16.3309	1.7149	0.6997	0.469
02020000902	3141	3.529	7.8558	12.101	2.1148	0.918	0.5925
02020001000	4131	10.3697	23.8281	30.8509	0.9462	0.4199	0.31
02020001100	940	13.0276	32.434	46.1144	0.6622	0.2653	0.1853
02020001200	3718	7.0165	16.5923	23.3258	1.2113	0.5086	0.3507
02020001300	3059	3.2465	9.2914	14.4889	2.3543	0.8299	0.5209
02020001400	5224	8.2863	22.2029	32.6631	1.029	0.3846	0.2534
02020001500	5104	3.369	7.8985	11.9475	2.2047	0.9345	0.6272
02020001601	4092	3.425	9.3044	14.3415	2.1518	0.8012	0.5214
02020001602	4224	1.5319	3.505	4.983	4.6584	2.0406	1.456
02020001701	6843	1.2371	2.7949	3.7177	5.7251	2.517	1.901
02020001702	5258	1.9313	4.4702	6.5076	3.9239	1.6968	1.1381
02020001731	5823	2.1437	4.8859	6.0523	3.4335	1.5018	1.2047
02020001732	6179	1.251	2.691	3.2385	5.658	2.6252	2.1896
02020001801	4907	3.0933	8.0656	15.8994	2.3788	0.9064	0.4595
02020001802	5537	3.3413	8.1466	12.0876	2.2413	0.9122	0.6161
02020001900	4194	7.1276	18.305	26.0894	1.0828	0.4193	0.2874
02020002000	3748	7.5402	20.5279	30.322	1.0257	0.3743	0.2532
02020002100	3787	5.3825	13.7815	18.81	1.4253	0.5418	0.3985
02020002201	5053	3.0299	8.814	14.8609	2.4591	0.8483	0.5143
02020002202	2960	3.5481	9.7973	14.5954	2.0352	0.7388	0.5028
02020002301	7088	1.3984	3.5105	5.1706	5.7781	2.3608	1.5333
02020002302	4791	1.7589	4.4803	7.1665	4.012	1.5735	1.0328
02020002303	9273	2.3733	6.453	11.3023	3.116	1.1443	0.6642
02020002400	3299	3.534	9.5887	13.6824	2.08	0.8028	0.5533
02020002501	4993	1.6978	3.9063	8.1672	4.4091	1.8954	0.8811
02020002502	5236	4.284	10.6198	14.6995	2.0719	0.8593	0.5438
02020002601	4784	2.5598	6.6105	11.5018	2.9103	1.133	0.6713
02020002602	5805	1.6515	4.1899	6.3612	4.3347	1.7026	1.1307
02020002603	6341	2.2869	6.4229	9.2918	3.332	1.2091	0.8317
02020002702	9670	1.396	3.2057	4.6518	5.4472	2.322	1.5801
02020002711	6589	1.4073	3.5644	5.7716	5.9337	2.3379	1.4049
02020002712	9068	1.9444	4.4439	7.4108	4.2071	1.7752	1.0904
02020002811	6313	2.9859	7.3257	9.7013	2.5103	1.0226	0.7456
02020002812	7166	1.7812	4.5021	7.146	4.1529	1.648	1.0143
02020002813	4579	1.0851	2.6385	3.985	7.6008	3.06	1.9673
02020002821	5050	1.7945	4.2987	7.2404	4.3386	1.7408	1.0323
02020002822	4020	1.1184	2.8496	4.4703	6.4671	2.5557	1.6374
02020002823	5217	0.733	1.8579	3.0695	10.5028	4.2121	2.4566
02020002900	2570	0.377	0.8445	1.1297	12.9706	5.873	8.5072
02050000100	9483	N/A	N/A	0.0396	N/A	N/A	57.1512
02050000200	6080	0.1822	0.6123	0.9192	9.8588	2.7624	1.5487
02050000300	1450	N/A	N/A	0.0119	N/A	N/A	86.3741
02060000100	997	0.3663	0.9494	1.6053	14.2301	4.4818	6.9397
02068000100	1826	0.452	1.1429	1.5588	19.904	8.7375	10.9817
02070000100	2466	0.0855	0.1812	0.319	0.6105	0.1782	46.1263
02070000200	2381	0.3792	1.2348	1.5488	13.583	4.4264	4.502
02090000100	1709	10.9311	34.6295	43.3445	0.8392	0.2764	0.2021
02090000200	3418	4.4116	12.8299	20.3622	1.7411	0.6113	0.3938
02090000300	4958	6.3556	18.2858	24.2508	1.4417	0.501	0.384
02090000400	4717	3.0938	8.6211	12.614	2.4812	0.8842	0.6166
02090000500	2371	2.9576	8.1403	12.351	2.9973	1.147	0.7531
02090000600	4024	2.159	6.352	10.9855	4.4449	1.6818	0.8186
02090000700	4142	3.695	8.4515	13.1514	2.4773	0.9389	0.572
02090000800	5388	1.6479	4.0933	8.819	4.754	1.8955	0.8382
02090000900	5772	0.6069	1.4241	2.7693	16.141	6.045	3.1937
02090001000	1529	1.9858	5.4741	8.7896	4.0527	1.4746	0.8969
02090001100	8143	1.6053	4.296	6.8995	5.0948	1.9295	1.3266
02090001200	6854	0.8256	2.2119	3.4231	9.5608	3.5287	2.2512
02090001300	6462	0.9759	2.6502	4.0664	10.3067	3.7935	2.5043
02090001400	7357	0.9073	2.2476	3.4802	8.4461	3.4416	2.2448
02090001500	10052	0.8151	1.9179	2.81	9.9417	4.1138	2.7629
02090001600	4836	1.418	3.3771	5.1491	5.2968	2.2196	1.4453
02090001700	1422	0.2783	0.5372	0.7658	25.8977	11.5138	11.9351
02090001800	2743	0.707	2.2513	3.7857	10.9164	3.6156	2.5213
02090001900	11684	0.432	1.0853	1.8735	22.7237	8.8175	6.0215
02100000100	2508	2.0974	5.1903	6.4909	15.8113	7.2735	7.1372
02105000200	95	0.1328	0.23	0.3496	37.657	21.7417	20.0237
02105000300	2055	0.8222	1.4134	1.6634	46.6284	22.8482	22.5628
02110000100	4933	1.3316	2.9054	3.8845	8.0931	3.883	2.822
02110000200	7083	1.4106	3.2312	4.6598	5.5037	2.4367	1.7469
02110000300	5483	2.0676	4.8369	7.1806	4.9482	2.181	1.6542
02110000400	4804	1.2206	3.2493	4.3795	11.1837	3.2013	2.3367
02110000500	3498	11.2685	30.4526	38.8283	2.5888	0.7784	0.8226
02110000600	5474	1.7722	5.1544	7.7745	7.0762	2.4679	1.3624
02122000100	373	N/A	N/A	0.2181	N/A	N/A	33.5595
02122000200	5623	0.3917	0.9169	1.2614	22.5884	9.4843	6.724
02122000300	895	0.4424	0.8696	1.2369	33.0866	14.9258	9.2322
02122000400	6497	0.5187	1.1549	1.6672	17.1568	7.8956	5.6586
02122000500	6263	2.3968	6.5839	9.202	4.9238	1.7617	1.2827
02122000600	7100	2.1789	5.7008	7.5684	5.3002	2.0809	1.5942
02122000700	9939	0.645	1.6561	2.4584	13.8471	5.262	3.6836
02122000800	3724	0.2878	0.574	0.7942	24.7743	12.108	9.683
02122000900	2132	0.6244	1.7045	3.679	14.0445	4.8732	2.2497
02122001000	4027	3.0269	7.9887	10.7212	3.5246	1.2705	0.9201
02122001100	3089	0.4322	1.3344	1.7531	29.9827	9.6091	7.8723
02122001200	966	1.1681	3.3011	4.6243	4.0632	1.4573	8.156
02122001300	4772	2.5158	6.6563	8.7877	8.7716	3.1652	2.2904
02130000100	3484	0.7066	2.1102	2.8195	12.8833	4.2971	3.3431
02130000200	4884	5.8022	15.0208	15.5529	1.6067	0.6242	0.5073
02130000300	2841	7.4296	22.5304	28.9143	2.4114	0.7464	0.3927
02130000400	2268	1.1495	3.2403	3.9125	8.2634	2.8421	2.3472
02150000100	1832	0.0688	0.1754	0.4725	22.2212	9.5766	25.4935
02150000200	7152	1.6352	3.7679	5.3124	5.6321	2.3393	1.7839
02150000300	2255	5.2365	12.4475	17.9262	1.4532	0.6065	0.427
02150000400	1052	7.802	21.8596	33.1283	1.2395	0.4711	0.3115
02150000500	1301	0.4762	1.1932	1.5086	15.2298	6.0673	4.7061
02164000100	1631	0	0.0002	0.0301	31.7338	15.7973	87.0116
02170000101	620	0.0161	0.0336	0.3004	36.0425	16.3023	23.7086
02170000102	2181	0.1638	0.4683	0.7298	39.1862	13.6982	19.942
02170000200	2050	0.3797	0.6717	0.9447	23.4851	11.4833	12.4337
02170000300	5614	0.4439	1.1563	1.6505	19.143	6.8939	4.9515
02170000401	1912	0.3255	0.6582	0.8412	21.8819	10.7964	8.3587
02170000402	2105	0.3572	0.8826	1.474	37.3683	13.5379	8.3572
02170000501	1716	0.3597	0.9914	1.7205	20.6032	7.5675	4.8835
02170000502	1896	0.414	1.1141	1.7559	24.3319	9.1728	5.3392
02170000601	4481	0.4808	1.4284	2.6288	15.7069	5.1983	3.0531
02170000603	6131	0.327	0.8229	1.2239	22.5092	9.0931	6.1161
02170000604	4734	0.2368	0.6253	0.9624	30.0462	11.3819	7.5534
02170000701	3362	0.372	0.774	1.0112	19.6055	9.1862	6.9545
02170000703	3676	0.5462	1.1412	1.6975	14.8973	6.6881	4.3401
02170000705	3750	1.0813	2.8436	4.4645	6.7731	2.5911	1.6129
02170000706	4974	0.7122	1.9003	2.8498	11.1876	4.2076	2.894
02170000800	4895	1.9579	4.9166	7.3278	4.1593	1.7089	1.1213
02170000900	2544	1.8412	4.3659	7.4883	6.2163	2.1763	1.228
02170001001	3458	0.7042	1.9432	2.6981	11.0469	3.9693	2.7675
02170001003	3434	1.535	4.1597	5.8434	6.2884	2.3039	1.4922
02170001004	4831	1.1688	3.1156	4.8636	6.8768	2.5871	1.8118
02170001100	5364	0.7834	1.9249	2.599	9.7957	3.8884	2.8021
02170001201	5142	2.321	6.3454	8.2777	4.3652	1.6828	1.1593
02170001202	4664	2.4314	6.5826	9.2209	4.1348	1.6752	1.2362
02170001300	5461	0.554	1.5602	2.3225	15.1834	5.4543	4.2262
02180000100	5725	0.0008	0.0023	0.02	48.0121	17.4112	97.1204
02180000200	3767	6.2996	19.0609	24.5963	4.3061	1.1628	0.9307
02185000100	4213	N/A	N/A	0.0022	N/A	N/A	454.983
02185000200	2690	0	0	0.0031	0.9825	0.395	337.204
02185000300	2527	0.0006	0.0014	0.0027	808.098	343.851	368.489
02188000100	4322	N/A	N/A	0.0056	N/A	N/A	183.746
02188000200	3201	N/A	N/A	0.0054	N/A	N/A	184.755
02195000200	3815	2.1899	5.8476	8.3535	28.5863	13.3197	8.4544
02198000100	1685	0.0072	0.0204	0.1987	132.442	42.8748	35.1894
02198000200	2327	0.8842	2.98	4.236	10.4184	3.7475	8.4308
02198000300	87	0.0015	0.0025	0.0139	677.111	397.35	72.0909
02198940100	1460	0.1585	0.3231	0.4715	44.1804	21.2285	14.9056
02220000100	3546	1.3899	3.8686	4.942	7.5835	2.4917	2.4052
02220000200	5335	4.2014	11.9812	17.3611	2.325	0.8267	0.632
02230000100	968	8.7131	19.8504	24.0073	3.2119	1.2472	0.7525
02240000100	2219	0.043	0.094	0.1462	111.471	57.6487	49.2926
02240000400	4810	0.1505	0.3764	0.5862	18.1335	7.5267	13.8056
02261000100	2952	0.131	0.2795	0.476	37.3812	19.1304	21.9112
02261000200	2264	2.8095	8.7647	13.7755	8.3896	2.4552	2.1628
02261000300	4420	2.534	7.2124	9.3858	9.3953	4.5628	4.0028
02270000100	7459	N/A	N/A	0.0098	N/A	N/A	109.63
02275000300	2369	1.3935	5.1399	6.8149	25.1688	5.8548	7.0751
02282000100	662	0.8936	2.2862	2.8207	5.5212	1.9313	1.4239
02290000100	1311	0.0004	0.0008	0.0079	24.5013	12.0825	136.364
02290000200	1461	0.4707	1.2321	1.7321	134.591	45.1772	33.9693
02290000300	1758	0.1114	0.3556	0.4701	1.9616	0.6325	49.5862
02290000400	1058	N/A	N/A	0.0406	N/A	N/A	52.1279
04001942600	1578	0.011	0.0177	0.0341	95.2513	58.3119	43.5626
04001942700	5628	0.0118	0.0198	0.1066	91.2696	52.2866	46.1829
04001944000	6043	0.0889	0.1568	0.2751	64.2392	34.712	26.2419
04001944100	5870	0.0076	0.0128	0.0506	133.374	78.8327	59.0884
04001944201	4010	0.007	0.0111	0.0154	142.055	90.0921	64.9047
04001944202	4053	0.0066	0.0108	0.0428	152.431	93.3246	62.2339
04001944300	6958	0.0069	0.0116	0.0377	148.606	87.8067	67.6125
04001944901	4021	0.0136	0.021	0.1644	86.6248	54.829	42.8901
04001944902	4853	0.0105	0.0158	0.1055	111.345	69.1409	53.6763
04001945001	4497	0.1514	0.2584	0.3324	46.2236	27.028	21.1332
04001945002	3916	0.1494	0.1971	0.2755	46.9842	33.8082	26.6779
04001945100	2221	0.1065	0.116	0.1769	54.5087	45.3541	39.6621
04001970200	4990	0.6125	1.373	1.7291	24.9876	12.6263	10.2793
04001970300	3523	1.2317	2.6136	3.4403	11.2685	5.8389	4.6217
04001970501	5081	1.4665	3.0459	4.3939	6.46	2.9263	2.0989
04001970502	4276	0.5903	1.275	1.7607	18.5751	10.2816	7.3372
04003000100	1971	0.5243	1.1041	1.7049	31.3978	19.2184	14.6336
04003000201	3747	0.5847	1.5043	2.1303	17.6315	6.7462	5.1114
04003000202	3982	3.5506	9.2279	12.5726	2.6893	1.0583	0.7271
04003000203	2740	0.5998	1.4388	2.0044	21.6186	11.0682	8.0789
04003000301	4212	3.8438	9.9338	14.0665	2.4518	0.8978	0.6384
04003000302	4851	0.6249	1.3886	2.0623	14.1885	7.0251	5.2157
04003000303	3457	0.9217	2.3905	4.0844	14.3232	5.3623	3.6091
04003000400	2206	2.9012	7.5804	10.8341	9.6054	3.6355	2.9429
04003000500	5651	0.375	0.7405	1.0654	22.5871	11.2248	8.8792
04003000600	2984	2.2542	5.5315	7.4353	8.0889	3.6511	2.7395
04003000700	5196	1.8569	4.8291	6.8452	4.0342	1.5883	1.1043
04003000800	5160	3.3096	8.6356	11.531	2.6094	0.9937	0.7186
04003000901	3586	5.5268	15.3872	20.4389	1.5416	0.5645	0.4228
04003000902	2846	6.6243	16.3638	21.4639	1.1862	0.4899	0.3788
04003001000	1656	1.9117	5.802	9.2441	6.5912	2.7207	1.9062
04003001100	3599	1.3139	3.0812	4.288	7.4777	3.3018	2.324
04003001200	3036	1.1698	2.5698	3.5983	8.5412	3.8463	2.7251
04003001300	5613	2.1205	5.4415	7.4701	6.9145	2.9593	2.0298
04003001401	4359	1.3221	4.4483	6.7598	7.677	2.4663	1.5426
04003001402	1251	0.8756	2.9973	3.9104	10.0964	2.9077	2.1344
04003001501	3636	3.1336	9.0733	13.8723	2.5975	0.9387	0.6254
04003001502	3812	3.4375	9.509	15.2338	2.3533	0.8263	0.5723
04003001601	4825	2.6537	7.2407	11.0874	2.8721	1.0476	0.6835
04003001602	3441	2.8824	7.0867	9.8347	2.7113	1.0698	0.7653
04003001701	4274	2.8853	7.967	12.8992	2.5386	0.9148	0.5658
04003001702	3978	2.3522	5.3542	7.5111	4.0877	1.6776	1.1582
04003001703	4511	2.8035	7.877	12.3812	3.2447	1.2794	0.845
04003001800	9219	2.0254	5.2407	8.2973	3.7828	1.4716	0.9159
04003001900	7083	1.5707	3.88	5.7031	4.8174	1.929	1.291
04003002001	4979	1.3188	3.1113	4.5675	5.9378	2.5071	1.6452
04003002002	4332	0.5115	1.2878	1.8643	14.5921	5.796	4.2323
04003002100	5153	0.633	1.4264	2.0299	16.4768	7.2235	4.8815
04005000100	3804	1.7241	3.6853	5.4337	5.2206	2.6109	1.7932
04005000200	3788	2.7457	6.7782	11.196	3.8189	1.5255	0.8746
04005000300	7175	4.4701	11.7294	16.2048	2.1346	0.804	0.545
04005000400	5373	4.5067	11.521	18.4892	1.8018	0.7124	0.4411
04005000500	4396	3.3036	7.7715	10.2981	2.5097	1.0923	0.7682
04005000600	5461	2.1736	6.8485	10.4229	4.2111	1.4596	0.9419
04005000700	3647	2.0053	4.6962	10.0062	3.702	1.6576	0.7279
04005000800	4122	6.9193	17.6336	26.4469	1.9071	0.7759	0.4992
04005000900	6905	1.3118	3.0642	4.38	5.9787	2.5332	1.7821
04005001000	8156	3.3497	8.3873	14.1094	2.2347	0.8943	0.5354
04005001101	4797	1.9127	4.7264	8.334	4.1065	1.638	0.9378
04005001102	6650	4.1736	9.4644	14.4705	2.3565	1.0415	0.6922
04005001200	2864	5.6393	15.6622	22.7372	2.2226	0.7205	0.4616
04005001301	5102	1.0305	2.2746	3.3598	7.8478	3.5485	2.4451
04005001302	5536	0.5297	1.3101	1.9239	17.0013	6.6821	4.45
04005001500	3186	0.6273	1.2755	1.7386	27.1966	14.0905	10.0691
04005001600	3150	2.8661	7.9552	11.9996	3.5078	1.4383	1.007
04005001700	3417	4.591	11.7689	18.1238	3.6122	1.4608	1.0366
04005002000	2037	0.2547	0.4212	0.5866	21.1995	12.4258	12.8999
04005002100	7247	2.5083	6.6721	9.5049	2.6471	1.1055	0.9907
04005002200	6457	0.6034	1.1454	1.7039	16.787	9.7793	7.1507
04005002300	6674	0.5075	1.1327	1.5401	31.4841	12.9066	10.7055
04005942201	4073	0.1845	0.4018	0.5635	70.7624	35.919	28.798
04005942202	3813	0.0139	0.0257	0.1474	89.6702	48.6533	37.1741
04005944900	4631	0.0101	0.0144	0.107	98.6106	69.5063	55.5311
04005945000	4180	0.0337	0.0498	0.1663	78.5468	53.2785	42.9937
04005945100	3679	0.0561	0.1042	0.2428	76.8301	42.3671	32.0911
04005945200	4101	0.0101	0.0144	0.1328	98.7961	69.3762	52.7025
04007000100	2949	0.9849	2.602	3.6954	9.5894	4.205	3.3198
04007000200	2227	0.7352	1.6546	2.1249	19.723	8.441	5.7967
04007000301	5810	2.9301	7.4038	11.2375	3.1478	1.1915	0.7965
04007000302	2911	1.3288	2.8914	3.7768	6.7876	3.0282	2.2395
04007000400	4481	2.1254	5.0938	7.8613	5.7779	2.5669	1.7461
04007000500	5429	2.5827	6.1032	8.7698	5.9514	2.4775	1.8513
04007000600	1640	0.3496	0.8535	1.1996	22.9793	10.37	7.8876
04007000700	1710	0.2011	0.4127	0.7002	27.5435	12.7309	12.1459
04007000800	1281	2.0413	4.8869	6.5151	13.2439	5.7639	4.5443
04007000900	2884	3.5325	8.3514	13.0485	2.2894	0.9562	0.6257
04007001000	5094	1.626	3.7114	5.3445	6.5741	2.9871	2.1194
04007001100	3852	5.1776	13.7908	20.4314	1.7152	0.6369	0.4279
04007001200	5023	2.0552	5.3341	7.82	5.8445	1.9817	1.4423
04007001300	1340	1.3931	3.6857	5.8017	11.5247	5.6256	3.2971
04007940200	1678	0.1429	0.2415	0.3006	49.4493	29.1196	23.3751
04007940400	5288	0.2146	0.3669	0.4662	37.6777	22.1621	16.9531
04009940500	4780	0.1952	0.2955	0.3148	36.6313	23.869	22.4119
04009961100	4385	0.7707	1.796	2.3419	13.7073	6.388	4.9295
04009961201	3569	1.4709	2.8452	3.6238	5.3218	2.7636	2.2427
04009961202	3609	0.805	2.0841	3.0692	9.5574	3.6016	2.5336
04009961300	3409	5.2233	13.1399	16.8708	1.5925	0.6282	0.4698
04009961400	4947	2.2275	6.2523	8.0066	3.6262	1.3101	0.9662
04009961500	4449	1.1982	2.5204	3.3733	7.9104	3.6974	2.7231
04009961600	3161	0.5401	1.2197	1.6308	30.7952	13.4062	9.1658
04009961700	4911	1.5743	3.2955	4.208	8.651	3.7834	3.0647
04011960100	2886	0.4441	1.1563	2.2364	18.5985	7.8436	4.2832
04011960200	2963	1.3612	3.9721	8.0717	6.5439	2.407	1.3168
04011960300	2588	0.6569	1.5013	1.9063	21.0263	10.6705	8.3757
04012020100	2815	0.361	0.8039	1.1938	23.9678	12.0092	12.0151
04012020201	1837	3.3911	9.6512	15.7539	2.9643	1.0411	0.5666
04012020202	647	0.8632	1.9084	2.861	9.7077	4.5469	3.0428
04012020501	1984	0.4412	0.9403	1.3101	25.7594	17.0384	14.3652
04012020502	4388	1.5921	3.4301	4.4433	9.3817	4.0215	2.7876
04012020602	1741	1.3764	3.139	4.2197	10.5868	4.5205	3.566
04012940200	3080	4.8784	12.4314	16.5079	1.6132	0.6473	0.4884
04012940300	3997	1.2829	3.4819	5.0084	15.1153	6.7901	4.9301
04013010101	5073	0.4313	1.1731	1.9012	18.2505	6.7983	4.5627
04013010102	4640	0.5247	1.5173	2.3373	17.5594	5.9341	3.8442
04013030401	4283	1.8532	5.0576	8.0385	5.0136	1.7781	1.0556
04013030402	3895	2.2016	5.4656	9.2264	5.5661	1.9953	1.208
04013040502	4861	3.259	7.8151	10.5547	2.8912	1.1602	0.8237
04013040506	5209	1.5507	3.4767	6.4952	4.7516	2.1134	1.2084
04013040507	6097	1.5899	3.5595	6.8782	4.6092	2.0508	1.1306
04013040512	1690	0.952	2.1677	3.1926	7.4041	3.2435	2.1959
04013040513	3031	1.1354	2.6757	4.1592	6.4322	2.7322	1.7731
04013040514	3104	0.9278	2.2119	3.841	7.6517	3.1928	1.8284
04013040515	4792	1.2389	2.3687	3.1154	15.4416	6.7747	5.0144
04013040516	2856	0.2329	0.5265	0.7132	30.5043	13.4935	10.051
04013040517	7621	0.7197	1.59	2.3737	11.8595	5.3446	3.6669
04013040518	6679	0.7169	1.4304	2.112	15.2525	6.3148	4.1673
04013040519	3595	0.3358	0.8123	1.604	21.5418	8.7528	4.4941
04013040520	4142	0.3561	0.8379	1.4509	19.7158	8.3689	4.8486
04013040521	4560	0.6218	1.5616	2.9763	11.3218	4.5129	2.3755
04013040522	4181	0.7545	1.8292	3.0657	9.3302	3.8482	2.2964
04013040523	3300	1.0299	2.8424	4.614	7.6149	2.8442	1.6225
04013040524	1474	1.0783	2.861	5.1761	6.7517	2.5522	1.4335
04013040525	3046	1.136	3.0017	5.3888	6.6728	2.5673	1.3751
04013040526	2365	1.7145	4.3315	6.5164	4.8437	1.8661	1.2393
04013040527	4184	1.7713	4.592	7.4233	4.243	1.6512	1.0079
04013040528	6212	1.3009	3.1179	7.6045	5.5215	2.289	1.064
04013040529	3222	1.1242	2.7265	4.8105	6.3363	2.6039	1.5184
04013040530	3559	4.0317	10.2642	17.67	2.1154	0.8266	0.4856
04013040531	3395	2.1504	4.9161	9.0935	3.3087	1.4418	0.7824
04013050603	4536	0.2371	0.4676	0.643	31.3919	16.1936	12.4892
04013050604	3727	0.3642	0.7769	1.0198	21.5934	10.6174	7.6752
04013050605	5828	0.5536	1.3562	2.0351	19.8863	10.1565	6.8445
04013050606	6799	0.963	2.4614	3.6901	9.2645	3.9761	2.3321
04013050607	6505	0.7674	2.1235	3.2189	9.8305	3.7544	2.536
04013050608	7163	1.0073	2.679	4.2373	7.2778	2.7518	1.7541
04013050609	4874	1.0696	2.8553	5.3653	6.8981	2.6123	1.419
04013050610	7915	0.8537	2.2484	3.8219	9.0172	3.6658	2.2969
04013050611	4477	0.5696	1.5908	2.2034	12.4795	4.5304	3.2617
04013050701	5092	0.6673	1.7233	2.5748	10.8262	4.1985	2.7477
04013050702	5280	1.4139	3.9027	5.5893	5.7314	2.1274	1.5505
04013060801	5832	2.136	5.2368	8.4171	3.3563	1.3685	0.86
04013060802	1975	1.527	3.9922	6.8325	4.6666	1.7709	1.0269
04013060901	4640	2.0129	5.1289	8.4204	3.5555	1.3963	0.8559
04013060902	3842	2.5849	6.7763	9.3463	2.7603	1.0515	0.7696
04013060903	4983	1.964	5.131	7.7901	3.6286	1.3798	0.9034
04013060904	3527	2.0419	5.3778	9.041	3.8511	1.4404	0.8228
04013061009	8318	1.113	2.3914	3.8112	6.5955	3.1419	2.0278
04013061010	4638	2.3978	5.6067	9.3061	3.4237	1.3504	0.8008
04013061011	5705	1.7442	4.2058	7.2929	4.1951	1.7362	1.0173
04013061012	7680	2.0625	5.2132	9.801	3.5948	1.4148	0.7801
04013061013	5709	1.9015	4.6808	7.8954	3.7635	1.5207	0.9082
04013061014	4905	1.6539	3.8901	6.4882	4.4733	1.8635	1.1131
04013061015	5757	1.5815	3.8235	7.4915	4.6123	1.88	1.0121
04013061016	4614	1.4309	3.6319	5.5383	5.4826	2.1748	1.4904
04013061017	3496	0.8488	1.4362	2.0475	8.5065	4.937	3.4231
04013061018	4660	1.1659	3.0047	4.6922	6.3024	2.4808	1.5759
04013061019	3161	0.8208	1.6215	2.3036	8.9188	4.4937	3.1299
04013061020	3835	2.2608	5.9018	11.7906	3.1775	1.2145	0.6734
04013061021	1753	1.7765	4.4594	7.5555	3.9624	1.5752	0.9467
04013061022	8869	1.1356	2.4782	3.4336	6.247	2.8691	2.0681
04013061023	9200	1.0223	2.3152	3.4536	7.1278	3.1232	2.0926
04013061024	2177	0.8698	2.1224	3.7361	8.3831	3.4351	1.9597
04013061025	7445	1.6207	4.0914	5.8361	5.0456	2.0138	1.4392
04013061026	5458	1.8341	4.7689	9.0272	3.9767	1.5406	0.8217
04013061027	5539	2.3097	5.8677	10.6554	3.3797	1.3013	0.7312
04013061028	2417	2.8416	7.1265	16.3009	2.5411	1.0072	0.5382
04013061029	4905	2.0236	4.888	8.9476	3.5416	1.4526	0.8497
04013061030	7272	0.9216	2.2686	3.2798	7.7297	3.1326	2.1822
04013061031	3315	0.7336	1.7716	2.565	9.5854	3.96	2.7343
04013061032	5579	1.2327	3.0962	4.5728	5.7954	2.3001	1.5711
04013061033	6011	1.2721	3.1948	4.6875	5.5522	2.2051	1.506
04013061034	6764	1.4357	3.691	5.2718	4.9328	1.9228	1.3405
04013061035	6699	2.1531	5.7994	9.4405	3.3403	1.2435	0.7817
04013061036	2489	0.7826	2.1324	2.9697	8.997	3.3189	2.3772
04013061037	3957	1.597	4.5495	7.8379	4.9542	1.7764	1.088
04013061038	4525	1.1782	3.4271	5.8686	6.0323	2.0776	1.3205
04013061039	3708	1.947	5.0755	7.2153	4.5702	1.6355	1.0959
04013061040	3929	2.949	8.3078	13.1899	2.5526	0.9158	0.5969
04013061041	4319	2.5785	7.405	10.4356	2.9164	1.0421	0.7217
04013061042	2120	1.4271	4.0853	7.2067	5.3302	1.8534	1.0135
04013061043	2452	1.7779	4.824	6.4491	3.9901	1.4834	1.1123
04013061044	5553	0.8737	2.3629	3.5613	8.8301	3.3138	2.2103
04013061045	4960	0.7775	2.1133	3.2609	9.9952	3.6689	2.4713
04013061046	5183	1.9041	4.518	7.1133	3.7441	1.566	0.9928
04013061047	3264	2.8786	6.2237	10.4269	3.1587	1.2144	0.7197
04013061100	3436	1.4901	3.9007	7.9842	5.0352	1.8584	0.9314
04013061200	6114	3.4803	8.9272	12.6097	2.2255	0.8806	0.6077
04013061300	1930	3.5983	8.81	13.0405	2.0542	0.8347	0.5542
04013061401	1972	4.6535	11.4747	16.078	1.6186	0.6538	0.4607
04013061402	5505	3.1731	8.0465	12.0221	2.3188	0.9012	0.606
04013071503	4708	2.4858	6.2664	9.2093	2.9683	1.17	0.7927
04013071504	3394	2.5556	6.1559	8.6672	2.9496	1.2296	0.8682
04013071505	5964	2.2575	5.5004	9.4321	3.4802	1.4887	0.8423
04013071506	4260	2.3777	5.7298	8.137	3.1632	1.3205	0.9305
04013071509	5401	2.5023	6.3889	10.4443	3.3929	1.3268	0.771
04013071510	4078	2.6153	6.7075	9.7498	2.844	1.1352	0.7957
04013071511	3339	2.9097	6.895	11.4254	2.6019	1.0823	0.6559
04013071512	5917	3.1693	8.1246	11.7277	2.26	0.8869	0.6212
04013071513	1550	1.8614	4.4823	6.4617	3.8619	1.6055	1.1249
04013071514	4021	2.4988	6.1609	9.9719	3.7239	1.5003	0.7952
04013071515	3674	1.665	4.3337	8.5145	4.7971	1.7965	0.8574
04013071516	2886	2.987	7.1689	10.644	2.4952	1.0404	0.6984
04013071517	3740	2.3273	5.6914	8.7271	3.1241	1.2662	0.8202
04013071600	3668	2.2945	6.3531	8.7539	3.3059	1.2249	0.8979
04013071701	2634	1.0311	2.5869	4.0169	6.8838	2.7457	1.7481
04013071702	3219	2.1254	5.4344	7.4386	3.6049	1.4607	1.0947
04013071801	5148	2.3894	5.9279	10.3911	3.0843	1.2233	0.7249
04013071802	3302	1.9356	4.6049	6.5792	3.6789	1.551	1.1
04013071903	6306	2.7869	7.0058	10.8625	2.5634	1.0261	0.658
04013071906	5816	3.0475	8.1756	11.6221	2.6336	0.9882	0.6852
04013071909	3797	2.1471	5.8588	8.7393	3.4191	1.2767	0.8594
04013071910	6218	2.6761	6.4382	9.8805	2.6686	1.1094	0.7231
04013071911	3081	2.5011	5.7047	7.9401	3.1527	1.3476	0.9255
04013071912	2817	2.7123	6.8731	9.9058	2.9567	1.1521	0.7352
04013071913	5071	2.7798	7.3724	11.7198	2.8055	1.1192	0.6706
04013071914	3125	2.3605	5.2361	7.5963	3.011	1.3667	0.9469
04013071915	3439	2.5767	5.9845	9.4391	2.7524	1.1804	0.7565
04013082002	5807	1.6221	3.8509	6.0168	4.613	1.9324	1.2937
04013082007	4077	2.3766	6.0317	8.6056	3.0174	1.202	0.8589
04013082008	5058	3.2727	8.1886	12.5621	2.2257	0.8918	0.5937
04013082009	4668	2.2164	5.4191	8.2124	3.1849	1.3044	0.8596
04013082010	3931	3.0059	7.5683	11.7473	2.4126	0.957	0.6109
04013082012	5708	1.9359	5.2076	7.8414	3.8603	1.4454	0.9767
04013082016	2348	1.494	3.4796	4.868	4.8189	2.0631	1.4535
04013082017	4275	2.2153	5.0617	6.8907	3.2431	1.4031	1.0261
04013082018	4685	2.9494	6.8442	9.4202	2.6989	1.1167	0.7674
04013082019	2391	2.2925	6.5847	10.6816	3.2289	1.12	0.7073
04013082020	3833	1.7588	4.9828	7.8878	4.0133	1.4179	0.8903
04013082021	2070	1.8453	4.7798	7.3329	3.8633	1.4861	0.9996
04013082022	4171	1.456	3.7583	6.5272	5.074	2.0079	1.2279
04013082023	5366	2.4814	5.1238	7.9653	3.9728	1.5728	0.9351
04013082024	4081	1.5712	4.0365	6.9769	4.5076	1.747	1.0078
04013082025	2378	1.1466	2.6358	5.7888	6.1828	2.6692	1.221
04013082026	5995	1.2765	2.9932	5.0142	5.5668	2.3737	1.407
04013082027	3978	1.2944	2.9929	5.8234	5.5094	2.3841	1.2945
04013082028	4214	2.0417	4.8098	6.6272	3.4772	1.4663	1.0579
04013082203	7512	0.9695	2.5354	3.6737	7.5123	2.832	1.9551
04013082204	5359	0.9405	2.1218	2.8717	7.5016	3.3157	2.4475
04013082205	5124	1.0535	2.3374	3.2023	6.758	3.027	2.2009
04013082206	3092	0.8384	1.9131	2.5356	8.46	3.6827	2.7721
04013082207	2394	1.4502	2.2308	3.3939	8.6575	3.2949	2.1465
04013082208	2891	1.0734	3.0048	4.8003	7.119	2.5058	1.5962
04013082209	2840	2.5126	6.7057	9.5668	3.1656	1.1892	0.8303
04013082210	4633	1.3285	3.5285	5.4849	5.392	2.01	1.3211
04013082211	4823	1.7581	4.4557	6.4156	4.1358	1.6421	1.1226
04013083000	6545	3.792	9.6636	13.7835	2.2582	0.9026	0.6196
04013092305	3667	3.2699	7.7536	12.0468	2.3991	0.97	0.605
04013092306	5893	4.197	10.4428	14.8182	1.7809	0.7199	0.5153
04013092307	5847	5.05	11.4514	15.905	1.832	0.7795	0.5402
04013092308	6612	4.3742	10.4745	15.8129	1.6936	0.7006	0.4742
04013092309	5212	4.5058	11.0294	17.536	1.6797	0.6787	0.4412
04013092311	2876	3.2209	7.5551	12.1981	2.2988	0.9911	0.6247
04013092312	5001	3.7533	9.2601	13.5774	1.9975	0.8118	0.5299
04013092401	4045	4.3155	10.3012	14.0709	1.8306	0.7633	0.5467
04013092402	3369	3.3743	8.4373	12.7839	2.1317	0.8466	0.5655
04013092500	4935	3.6738	8.874	13.7251	1.9484	0.8055	0.5493
04013092600	3177	4.3385	10.8481	17.7901	1.8898	0.7537	0.4369
04013092705	3702	3.258	7.6742	12.0813	2.2632	0.9497	0.5971
04013092708	2056	1.8593	4.5647	8.309	3.8672	1.5859	0.8871
04013092709	4130	1.8381	4.4217	5.8836	3.8356	1.5927	1.1994
04013092710	4269	2.5603	6.6697	9.7383	2.8379	1.094	0.7557
04013092711	3120	4.3206	10.8372	16.7875	1.869	0.742	0.4647
04013092712	4905	3.5189	8.492	13.7731	2.1956	0.903	0.5871
04013092713	5027	1.9126	4.2376	6.0879	3.7011	1.6646	1.1611
04013092715	4037	4.4863	11.5653	22.0966	1.8828	0.766	0.5234
04013092716	3908	2.3622	5.4145	7.8823	3.0778	1.3406	0.9252
04013092717	4870	2.8517	6.8529	10.1153	2.5164	1.0373	0.7008
04013092718	3791	4.7267	11.4739	17.7671	1.72	0.7298	0.5002
04013092719	4277	1.1653	2.6826	3.9888	6.0846	2.6257	1.7557
04013092720	4407	2.8598	7.0865	10.3309	2.9683	1.16	0.7881
04013092721	2801	2.8553	7.1597	10.7326	2.6531	1.023	0.6621
04013092723	4114	1.6306	3.9886	6.0444	4.4678	1.8237	1.2248
04013092724	3472	1.8935	4.7575	7.9393	3.8037	1.519	0.8995
04013092801	4756	4.7486	11.7967	17.2235	1.5531	0.6226	0.4353
04013092802	5217	5.8126	14.2611	22.4915	1.4085	0.5575	0.3644
04013092900	2866	5.672	13.9881	19.5451	1.3913	0.5453	0.3922
04013093001	4841	4.2034	10.4701	15.4038	1.7921	0.7145	0.4871
04013093002	4082	4.571	11.4517	18.9883	1.5991	0.6361	0.4119
04013093101	4547	4.5252	10.6236	15.3458	1.6649	0.6939	0.4751
04013093104	4385	4.0064	10.9153	20.3486	1.9103	0.69	0.3658
04013093105	5242	8.3632	23.1361	32.6723	1.1041	0.4212	0.2517
04013093106	4068	4.2295	11.8796	17.0653	1.9264	0.7299	0.4991
04013093200	3355	3.2193	7.622	11.11	2.217	0.939	0.6509
04013103205	2652	3.1375	8.0156	12.3548	2.3119	0.9106	0.6172
04013103206	2521	2.6055	6.3683	9.1192	2.8102	1.1472	0.7993
04013103207	2459	3.1454	8.0522	11.689	2.3543	0.9341	0.6553
04013103208	3927	5.1363	11.0795	16.8262	1.9981	0.7911	0.4599
04013103209	5353	2.9988	6.5441	10.1004	2.8229	1.2016	0.8056
04013103210	6044	3.5025	9.0948	13.7756	2.1196	0.8016	0.5274
04013103211	4395	2.3312	5.5342	7.7364	3.0727	1.2891	0.9211
04013103212	4245	2.5731	6.5356	9.5635	2.7869	1.1015	0.7576
04013103214	3852	2.7185	6.472	9.7535	2.8124	1.1426	0.7416
04013103215	2779	2.7567	7.281	11.4697	2.6061	1.0022	0.6523
04013103216	5192	2.8155	7.3987	12.3596	2.5844	0.9975	0.6022
04013103217	6295	2.6052	6.9119	11.8488	2.7763	1.06	0.6242
04013103219	3012	6.1417	11.7749	18.3209	1.3637	0.6316	0.4018
04013103220	2994	3.6225	9.4079	14.4239	2.0373	0.7875	0.5224
04013103302	6246	3.8632	9.7096	14.4256	2.0556	0.8279	0.5637
04013103303	3475	3.8329	8.9029	16.0037	2.264	0.8734	0.4807
04013103304	4674	4.1122	10.5166	19.7512	1.7504	0.681	0.3803
04013103305	3092	6.4366	16.442	28.6668	1.2538	0.4707	0.2692
04013103306	3619	3.8043	10.3736	20.5913	2.007	0.7362	0.4052
04013103400	4656	4.387	10.807	15.9354	1.7586	0.7234	0.4986
04013103501	3107	5.9658	15.9019	21.6295	1.5356	0.553	0.3936
04013103502	5914	4.4218	11.2088	15.9322	1.8163	0.7206	0.4951
04013103604	4098	4.2044	12.4688	18.7825	2.0164	0.7404	0.415
04013103605	5967	2.5356	6.4667	10.6774	3.0158	1.1677	0.6859
04013103606	4089	4.492	11.4983	18.1809	1.8649	0.7443	0.4852
04013103607	4496	4.6751	12.5577	17.4922	2.1696	0.7952	0.5113
04013103608	3587	3.6227	10.0354	19.2164	2.0818	0.745	0.384
04013103609	5280	2.9166	7.3863	12.6641	2.5549	1.0029	0.5968
04013103611	5121	2.8615	7.3588	14.3204	2.7339	1.0551	0.5918
04013103612	4762	3.3352	8.0864	13.3306	2.1936	0.8878	0.5369
04013103614	2998	2.9193	7.1417	11.2449	2.5189	1.0221	0.6447
04013103615	4748	4.0346	9.8142	13.4544	1.8764	0.7702	0.5651
04013103701	4700	3.4348	8.4782	13.5044	2.2998	0.9136	0.5971
04013103702	3056	4.3989	11.9743	18.3221	1.8398	0.6579	0.4384
04013103900	5827	4.0763	9.7802	14.1666	2.0746	0.8666	0.5482
04013104000	6725	3.4444	9.1777	13.2983	2.1632	0.8125	0.5554
04013104100	6567	2.7556	7.5205	12.5036	2.6687	1.0099	0.5951
04013104202	5131	4.0351	10.4155	15.7489	1.9546	0.739	0.484
04013104203	6211	3.2053	7.6575	10.8474	2.3176	0.9777	0.6711
04013104204	3230	2.9381	6.6714	10.668	2.4298	1.0622	0.6644
04013104205	5156	4.5066	11.4756	18.0044	1.718	0.6626	0.4093
04013104206	3813	5.3111	13.3282	19.5011	1.4904	0.6043	0.4027
04013104207	4240	3.2899	8.6308	14.1012	2.2538	0.8671	0.5307
04013104212	6174	3.6305	9.2624	13.0096	2.04	0.8154	0.5808
04013104214	2312	4.3224	11.0168	15.9422	1.8375	0.7472	0.5001
04013104215	4026	4.4265	10.8011	17.0875	1.7663	0.7075	0.4439
04013104216	4771	3.4022	8.964	14.2704	2.3458	0.9407	0.6437
04013104217	4882	3.4401	8.8132	13.9037	2.1447	0.8405	0.5429
04013104218	3941	4.1099	10.8707	24.1855	1.9156	0.7428	0.3859
04013104219	2982	3.2648	7.4776	11.6586	2.2412	0.9659	0.6369
04013104221	5864	4.6846	12.2714	19.1415	1.6685	0.6541	0.4432
04013104222	5915	3.1358	8.3671	12.6819	2.308	0.8751	0.5689
04013104223	1857	2.307	5.6781	8.0669	3.2963	1.3278	0.915
04013104224	5898	2.9546	7.2997	12.4614	2.5046	1.0207	0.6301
04013104225	3699	3.3359	8.0676	13.3269	2.3251	0.9444	0.5961
04013104226	4373	3.6095	9.3125	14.0968	2.0786	0.8065	0.5284
04013104227	2059	7.5394	18.7558	25.8094	1.203	0.4997	0.3577
04013104301	3300	3.4304	8.6876	13.6884	2.0888	0.8346	0.5457
04013104302	3209	2.8436	7.7125	13.8659	2.6112	0.9466	0.5091
04013104401	5017	4.5762	11.5975	17.6441	1.7893	0.6913	0.4597
04013104402	2538	3.2891	8.4986	15.7566	2.2531	0.87	0.4621
04013104501	3697	4.5743	11.5833	16.8524	1.6122	0.6378	0.4403
04013104502	5107	3.8489	9.692	13.4203	1.879	0.747	0.5524
04013104600	4253	5.6426	14.9603	20.7818	1.4012	0.5188	0.3608
04013104701	2474	6.4451	17.3392	24.5203	1.3016	0.4932	0.3316
04013104702	4441	4.0444	10.3523	13.8551	1.892	0.733	0.5476
04013104801	3619	3.0993	7.7811	10.2599	2.6046	1.0207	0.7724
04013104802	5688	3.7771	9.3274	13.514	2.1118	0.8611	0.5975
04013104900	4003	3.4737	8.2329	12.2938	2.18	0.9166	0.6211
04013105002	2574	2.3994	6.2984	10.6057	3.2088	1.2679	0.7499
04013105003	4549	1.8765	4.5528	7.8526	4.096	1.7215	1.0756
04013105004	3114	1.7774	4.5965	7.4179	4.453	1.7893	1.2154
04013105101	4417	2.5551	6.2736	9.9173	3.2076	1.3139	0.8296
04013105102	4165	2.5112	6.1182	9.7519	3.3648	1.4086	0.8038
04013105103	3017	1.7748	4.5186	7.4574	4.4254	1.7318	1.0975
04013105200	5819	5.7796	14.2388	19.5576	1.4778	0.5791	0.4163
04013105300	4995	3.7836	9.2663	13.794	2.0001	0.8205	0.5606
04013105400	3603	2.9554	7.0989	10.4355	2.4186	1.0098	0.6795
04013105501	2355	6.0828	14.1562	20.4121	1.5902	0.6674	0.3647
04013105502	1891	3.0559	8.2237	12.8125	2.3266	0.8761	0.5559
04013105503	3279	3.1035	7.0665	11.1275	2.3354	1.0108	0.6348
04013105601	3791	4.1929	10.3619	16.8058	1.7567	0.7133	0.4363
04013105602	5943	4.5966	11.1438	18.5419	1.5842	0.656	0.4076
04013105701	3426	6.6472	18.0183	24.3697	1.4081	0.5855	0.42
04013105702	3775	6.0366	14.9136	21.5862	1.4038	0.5512	0.3696
04013105800	6298	4.9494	12.3075	18.4106	1.4822	0.5977	0.4138
04013105900	4956	5.6049	12.5503	18.1359	1.5614	0.6522	0.4304
04013106001	1671	4.4496	10.5572	14.9263	1.6595	0.6972	0.489
04013106002	2248	3.9108	8.767	12.3919	2.0118	0.8593	0.5887
04013106003	3175	3.2757	7.7331	11.2321	2.1845	0.9201	0.6283
04013106100	5282	3.0106	7.3744	11.6465	2.4125	0.9768	0.6226
04013106200	3285	3.0803	7.1516	9.9561	2.3838	1.0213	0.7307
04013106300	5093	4.387	11.2395	16.6384	1.7056	0.6731	0.4532
04013106400	2732	4.958	12.6929	17.6081	1.7551	0.7301	0.4673
04013106501	2877	4.6556	11.565	17.31	1.5548	0.6257	0.4214
04013106502	3542	5.3754	14.6258	23.9169	1.3711	0.5011	0.3041
04013106600	3607	3.4595	8.5234	12.9317	2.0909	0.8469	0.557
04013106701	3961	3.0674	7.4565	12.2389	2.3135	0.9442	0.5813
04013106702	1213	3.751	9.3258	15.4827	2.0602	0.8146	0.4794
04013106703	2029	3.6401	9.3971	14.3537	1.9871	0.7795	0.5008
04013106801	3941	5.1995	12.6858	19.8579	1.4415	0.6045	0.3971
04013106802	3248	3.5347	8.661	13.7336	2.0761	0.8456	0.5256
04013106900	7077	4.5986	10.6029	15.3806	1.7134	0.7249	0.4918
04013107000	7123	5.1591	12.5416	18.0517	1.4788	0.6009	0.4234
04013107101	4262	4.4149	10.1635	14.6378	1.7461	0.7417	0.5068
04013107102	5197	4.218	10.098	14.4864	1.7594	0.7321	0.5004
04013107201	4301	4.473	11.7309	16.9003	1.6619	0.6323	0.44
04013107202	4928	4.5859	10.7997	15.0149	1.5887	0.6739	0.4888
04013107300	6202	5.0992	11.8114	17.7694	1.5584	0.655	0.4105
04013107400	6572	4.6027	12.2697	21.9671	1.5936	0.6014	0.3642
04013107500	3337	6.08	14.5596	24.1826	1.4083	0.575	0.3448
04013107601	2800	6.4918	16.531	22.6533	1.2393	0.4856	0.3379
04013107602	2680	3.7491	9.8293	17.7697	1.9852	0.7459	0.407
04013107700	3797	5.3129	13.523	20.5632	1.6562	0.6436	0.3907
04013107800	2408	4.0549	9.7144	18.2301	2.264	0.8829	0.458
04013107900	3701	2.8944	7.6171	14.1648	2.5749	0.9891	0.546
04013108000	3467	2.7486	7.0388	12.8468	2.627	1.0348	0.5849
04013108100	1850	5.2438	13.0703	22.7093	1.5037	0.5892	0.3407
04013108200	3158	3.7989	9.6243	16.6739	1.8875	0.7529	0.4349
04013108301	3405	4.8636	12.3778	19.001	1.6186	0.6374	0.3944
04013108302	2700	7.1911	19.4533	29.9396	1.0515	0.3965	0.2586
04013108400	4888	6.6229	16.7117	24.9955	1.2399	0.4773	0.2955
04013108501	2250	5.5724	14.392	21.1135	1.3338	0.5171	0.3484
04013108502	3529	8.2008	19.2332	28.1292	0.9536	0.3761	0.2551
04013108601	2679	7.0971	19.0643	27.4448	1.065	0.3896	0.2623
04013108602	4530	7.5943	20.1518	27.2855	1.0134	0.3939	0.284
04013108802	1819	8.0824	20.6398	35.3762	0.9164	0.3553	0.2132
04013108901	2508	8.2808	22.9566	32.3515	1.0736	0.3934	0.2749
04013108902	3858	7.2693	19.9371	34.036	1.0677	0.3784	0.2362
04013109001	4146	5.1465	14.2161	28.6399	1.4422	0.5466	0.2592
04013109002	4563	5.5321	15.3403	23.0814	1.4306	0.5374	0.3406
04013109003	5474	4.2644	11.8161	19.7831	1.7813	0.6674	0.3714
04013109101	3283	5.108	12.4537	20.2293	1.5016	0.6262	0.3955
04013109102	5299	5.8801	15.5634	24.0014	1.3764	0.5333	0.3384
04013109200	4096	4.7379	11.9838	20.8622	1.588	0.6439	0.3685
04013109300	4670	4.0605	10.0723	14.0892	1.8748	0.755	0.534
04013109400	8290	2.9597	7.1364	11.5901	2.4144	0.9971	0.6203
04013109500	4867	2.7925	6.5837	9.6424	2.5628	1.0828	0.7482
04013109601	4723	3.7461	8.3799	11.8356	2.2829	0.9303	0.6466
04013109602	5719	2.9347	7.475	12.223	2.6571	1.1233	0.716
04013109603	4450	2.1306	5.0781	7.3779	3.3804	1.4141	0.9626
04013109604	3814	2.4157	5.4062	7.4809	2.9931	1.3345	0.9521
04013109701	7467	3.1403	7.6382	11.3615	2.3058	0.9552	0.6456
04013109702	5053	3.6711	9.3759	13.4296	2.1242	0.8126	0.5647
04013109703	2742	2.5121	5.7735	8.5665	2.9064	1.245	0.8211
04013109704	2360	2.474	5.9977	8.4448	2.8698	1.18	0.833
04013109705	1803	2.338	6.2438	9.8964	3.0107	1.1335	0.7154
04013109801	3758	2.8755	6.9237	10.1905	2.4633	1.0178	0.6903
04013109802	4546	2.8017	6.9858	10.6422	2.5335	1.0189	0.6745
04013109900	7080	2.5263	6.022	9.0427	2.8146	1.1924	0.8144
04013110001	4529	3.2479	8.0468	12.1205	2.355	0.956	0.6477
04013110002	4339	4.0429	10.2352	14.8897	1.8004	0.7099	0.4909
04013110100	6612	4.7291	11.6211	18.7079	1.6127	0.6362	0.3906
04013110400	5125	5.4989	14.578	20.4014	1.3558	0.5059	0.3606
04013110501	2899	6.879	19.1308	28.368	1.0691	0.376	0.2488
04013110502	2319	7.2618	17.7424	24.4381	1.101	0.4474	0.3094
04013110600	4881	6.7935	18.5909	29.2183	1.1963	0.433	0.2698
04013110701	2570	10.2339	25.6996	38.0119	0.8031	0.3065	0.203
04013110702	3833	7.9508	21.2116	28.9053	0.9718	0.3668	0.2618
04013110801	5006	7.9259	21.227	30.3838	0.9908	0.3563	0.25
04013110802	2315	6.0076	15.6538	23.1618	1.2624	0.4862	0.332
04013110901	3075	6.8393	19.3218	27.5665	1.1225	0.4159	0.2876
04013110902	4304	6.2429	16.1543	24.2748	1.2858	0.4894	0.3446
04013111000	4745	4.3181	10.6475	15.5986	1.7157	0.6988	0.4746
04013111100	4376	3.7624	9.6302	14.5112	2.2065	0.8961	0.6114
04013111201	5242	3.7032	8.7041	14.6334	2.0762	0.8928	0.586
04013111202	1964	4.3853	11.3774	22.5617	1.6524	0.6362	0.3299
04013111203	1410	4.5573	13.339	27.0747	1.536	0.5248	0.2585
04013111204	2154	3.5345	8.031	12.0737	2.0248	0.8818	0.5858
04013111300	5447	5.6728	15.4017	22.0395	1.3316	0.4911	0.3391
04013111401	4310	5.6475	14.6929	22.2517	1.3137	0.4983	0.3331
04013111402	4150	4.2266	10.6498	18.363	1.7411	0.6732	0.4228
04013111501	2115	4.6331	11.5514	16.6386	1.5443	0.6152	0.4292
04013111502	6524	6.0864	16.5667	24.9162	1.2201	0.4437	0.2989
04013111601	3161	4.0242	9.4933	13.2662	1.8194	0.7607	0.5364
04013111602	5055	6.62	17.1393	25.1593	1.333	0.5116	0.34
04013111700	5647	7.411	19.4071	26.0067	1.0417	0.3943	0.2892
04013111800	3487	5.3874	14.1508	22.7027	1.5671	0.6006	0.3364
04013111900	2238	4.6175	11.3885	15.8249	1.586	0.6503	0.4678
04013112100	3838	5.4289	13.5538	19.1295	1.3804	0.5533	0.3922
04013112201	4400	5.7496	14.537	22.765	1.3174	0.5256	0.3443
04013112202	4305	4.0417	10.283	17.2717	1.9031	0.7811	0.4737
04013112301	5017	3.8647	9.4644	15.0048	1.9352	0.7723	0.492
04013112302	6754	3.1658	7.5862	10.3869	2.2619	0.9407	0.6848
04013112401	5377	2.3015	5.2955	7.4499	3.0911	1.336	0.945
04013112402	4999	2.496	5.8079	8.5184	2.9065	1.2546	0.8857
04013112502	5397	1.8654	4.2619	5.9945	3.7756	1.6497	1.1727
04013112503	7944	2.1697	5.2931	7.5848	3.3046	1.3514	0.9418
04013112504	3596	2.6757	6.8442	13.3963	2.8198	1.1243	0.5966
04013112505	8369	1.6165	3.6828	5.2703	4.3808	1.9143	1.3413
04013112507	2399	2.6927	5.9832	7.2449	2.6866	1.2069	0.9879
04013112508	2148	1.7162	4.6583	8.9432	4.4633	1.782	0.8502
04013112509	6909	1.813	4.3819	7.1684	3.9687	1.7008	1.0228
04013112510	4162	0.835	1.9257	2.9045	8.6483	3.7091	2.4501
04013112511	6816	0.6285	1.5411	2.1973	11.2349	4.5631	3.1973
04013112512	1796	1.3159	3.1038	4.6532	5.3622	2.2706	1.5217
04013112513	8131	0.6887	1.6313	2.3535	10.3324	4.3175	2.9846
04013112514	3633	0.9213	2.3486	3.4505	7.8417	3.1399	2.1563
04013112601	3009	5.8015	14.9521	21.9798	1.3541	0.53	0.3328
04013112602	7935	3.4198	9.031	14.3128	2.1272	0.8107	0.5097
04013112700	6740	4.4721	10.7451	15.5101	1.6747	0.6919	0.4792
04013112900	4805	6.4416	16.2035	23.0192	1.1788	0.4734	0.3366
04013113000	1895	5.8691	15.6117	28.318	1.273	0.478	0.2634
04013113100	2808	10.8967	28.6132	45.3406	0.7678	0.2878	0.183
04013113201	2666	3.6257	8.3521	10.9398	1.9813	0.8467	0.6429
04013113202	2061	4.525	11.3389	14.8345	1.642	0.6547	0.5018
04013113203	2317	4.3084	10.3394	14.5077	1.735	0.7222	0.5162
04013113300	5175	4.3191	10.7149	18.079	1.7374	0.7091	0.4547
04013113400	684	9.1129	14.0377	15.9435	1.0347	0.5228	0.4424
04013113501	4416	4.2007	10.1497	15.2366	1.8411	0.7647	0.4959
04013113502	2638	3.6498	9.2061	13.3466	1.9569	0.7704	0.5321
04013113601	3957	4.4509	11.8034	18.9312	1.765	0.6502	0.4117
04013113602	3400	5.038	12.0822	17.2806	1.6897	0.7122	0.4324
04013113700	7720	5.008	13.6098	19.9067	1.5645	0.6143	0.4015
04013113801	2135	5.2229	12.6695	21.7849	1.7509	0.7003	0.3417
04013113802	17	3.5251	8.4894	11.6689	3.2896	1.1549	0.6817
04013113900	1372	5.9936	16.0769	25.0598	1.2085	0.4623	0.2987
04013114000	2614	4.974	11.8	18.5714	1.4809	0.6171	0.3973
04013114100	2401	6.8196	18.2548	28.303	1.08	0.4051	0.2605
04013114200	1539	8.1971	21.4385	33.008	0.8785	0.3437	0.2303
04013114301	1570	4.5747	11.5372	14.6341	1.6909	0.6687	0.5182
04013114302	2477	3.7117	8.9259	12.236	1.9228	0.8011	0.5914
04013114401	1724	5.395	14.2524	19.3671	1.4084	0.544	0.3828
04013114402	2014	4.2563	10.212	14.3258	1.6815	0.7107	0.5054
04013114500	4198	5.0577	13.019	16.0791	1.6942	0.6803	0.5057
04013114600	1914	3.7592	9.0821	12.6201	2.0226	0.8437	0.5861
04013114703	8071	1.9838	4.6712	6.9136	3.7313	1.5886	1.0585
04013114800	3285	3.6463	9.4985	12.9057	2.0178	0.7853	0.5843
04013114900	2663	7.1061	17.7351	23.959	1.1176	0.4441	0.3176
04013115200	2623	2.3276	5.2108	7.8001	3.044	1.3678	0.9138
04013115300	2323	2.964	7.38	10.9804	2.5013	1.0014	0.6771
04013115400	2232	3.3908	8.55	13.3158	2.0995	0.8332	0.5359
04013115500	3699	1.0922	2.3718	2.8972	6.4759	2.9649	2.4174
04013115600	3864	2.4091	5.582	8.304	3.0912	1.3249	0.8846
04013115700	6427	3.8802	10.0757	15.2587	2.0511	0.78	0.5225
04013115801	3862	4.2154	10.7297	15.972	1.6996	0.6724	0.4474
04013115802	3389	3.2348	7.8484	12.2705	2.2356	0.9147	0.6024
04013115900	5332	3.433	8.3053	12.2893	2.329	0.966	0.6121
04013116000	5558	3.6625	9.5931	15.2482	2.0147	0.7709	0.4918
04013116100	3963	3.2459	8.4888	11.3165	2.436	0.9805	0.7229
04013116202	5033	3.6608	9.2537	13.9307	2.0965	0.8414	0.5403
04013116203	4760	2.1811	5.5569	8.8341	3.4302	1.3708	0.8632
04013116204	3638	3.0113	7.2086	10.207	2.4224	1.0106	0.7164
04013116205	4256	2.8528	6.8456	11.7601	2.6331	1.0584	0.6111
04013116300	6118	3.217	8.4974	13.1299	2.6891	1.0065	0.6078
04013116400	5604	2.2523	5.3237	7.4489	3.341	1.3711	0.9593
04013116500	4920	3.4712	8.3051	11.9812	2.3309	0.9633	0.658
04013116602	7325	3.0654	8.1327	12.9697	2.4879	0.9291	0.5777
04013116603	5736	0.6496	1.5341	2.0906	10.9131	4.6169	3.3874
04013116604	4000	1.4473	3.8809	6.5988	5.3124	1.9819	1.1246
04013116605	5066	1.0595	2.5884	3.6922	6.6599	2.7363	1.9392
04013116606	5663	0.9655	2.2504	3.0306	7.2795	3.1146	2.3109
04013116607	2526	1.1889	2.7676	3.8195	6.0023	2.5926	1.8679
04013116608	3553	0.7316	1.6425	2.1688	9.7426	4.3449	3.2921
04013116609	3176	1.1254	2.9274	4.405	6.5474	2.5066	1.7358
04013116610	4437	1.0108	2.4874	3.6659	6.9555	2.8245	1.9134
04013116611	3217	1.158	3.1131	4.4784	7.7718	2.8395	1.9798
04013116612	4862	1.0806	2.5748	3.6204	6.5831	2.7587	1.9524
04013116613	6489	1.7817	4.4394	6.7236	4.1922	1.6813	1.0918
04013116702	7839	2.5651	6.8998	10.829	2.9591	1.0763	0.67
04013116703	4448	1.7475	4.8348	8.3482	4.1302	1.5249	0.871
04013116704	7105	1.6183	4.2325	6.8965	4.5687	1.7547	1.1164
04013116707	2738	2.4761	6.4419	9.3676	3.096	1.2192	0.7984
04013116708	5033	2.7241	6.9561	10.8453	2.6403	1.036	0.6629
04013116709	1789	2.343	5.9603	10.0598	3.0188	1.1865	0.6986
04013116710	4638	2.496	6.7901	10.913	3.151	1.1837	0.7646
04013116711	1878	2.4585	6.2407	9.6446	2.9172	1.152	0.7522
04013116712	6397	2.7606	7.4233	12.0505	2.9233	1.0866	0.6275
04013116713	6104	2.0213	5.4333	9.3571	3.6136	1.3404	0.7986
04013116714	3295	2.6729	7.8632	11.7507	3.414	1.1649	0.6958
04013116715	2075	2.6699	6.9512	10.1598	2.665	1.0193	0.7025
04013116717	4021	3.1519	8.182	20.0329	2.2801	0.8848	0.369
04013116718	2599	3.5877	8.8505	14.067	2.0229	0.8062	0.521
04013116719	6404	3.3547	8.7168	14.605	2.219	0.8567	0.5058
04013116720	3774	2.3888	6.0512	9.5423	3.0717	1.2327	0.7817
04013116721	3536	2.888	8.02	12.1945	2.8447	1.036	0.6576
04013116725	4773	2.1815	6.5882	11.4767	3.4651	1.1438	0.6691
04013116727	4065	1.3299	3.6619	5.1569	6.3762	2.3297	1.6788
04013116728	4612	1.5645	4.1858	6.5563	5.2201	1.9647	1.3226
04013116729	4303	1.7967	4.7896	7.2212	4.0494	1.5236	1.0085
04013116730	1793	0.4581	1.2695	1.6315	15.3021	5.5163	4.2922
04013116731	3234	0.729	1.8397	2.3553	9.6456	3.822	2.9876
04013116732	3446	1.8317	5.305	8.2295	4.3016	1.492	0.9443
04013116733	283	1.373	3.6093	5.7332	19.6276	5.4557	1.7431
04013116800	2655	3.2649	7.9373	11.3803	2.28	0.9279	0.6281
04013116900	2387	5.3433	12.4114	18.8928	1.3827	0.6009	0.406
04013117000	5678	4.1863	11.1398	16.918	1.8812	0.7358	0.4917
04013117100	2600	7.9758	23.0211	31.1505	1.047	0.3676	0.253
04013117200	1353	3.4961	8.8344	12.2741	2.0986	0.8554	0.6196
04013117300	1677	3.685	9.19	13.9988	1.9457	0.7764	0.5183
04013216806	2967	1.9893	4.8341	9.8872	3.6025	1.4706	0.7168
04013216807	4911	2.9601	8.3063	16.0902	2.4684	0.8892	0.4491
04013216809	4939	1.305	3.8779	6.9048	5.96	2.0959	1.2744
04013216810	1318	3.2988	8.4893	14.2023	2.2154	0.863	0.5286
04013216813	4041	4.1733	10.4696	20.1275	2.3977	0.8375	0.3896
04013216816	5531	1.9805	4.9589	8.5657	3.8383	1.5338	0.8962
04013216818	6644	3.3702	9.1623	14.4747	2.5302	0.9153	0.5792
04013216819	6086	1.2814	3.6455	5.3808	6.376	2.1713	1.4397
04013216820	4061	2.0448	5.5992	8.3232	3.7214	1.3781	0.9492
04013216821	5737	1.4936	4.3275	6.5487	5.658	1.9166	1.2181
04013216822	4156	0.9868	2.613	4.2304	7.4222	2.9054	1.8619
04013216826	4521	2.0042	5.1251	7.7271	3.6542	1.4128	0.9337
04013216829	4690	0.7556	2.1431	3.6161	10.9177	3.8065	2.0639
04013216830	3144	6.089	18.0581	29.9822	1.3993	0.4883	0.3077
04013216831	2896	2.509	6.5069	10.9831	3.0667	1.1777	0.7239
04013216832	2268	2	5.4008	9.3572	3.5981	1.3233	0.7785
04013216833	4498	2.1909	6.3564	11.1574	3.4052	1.1808	0.6946
04013216834	2218	2.9956	8.2153	14.456	2.5887	0.9841	0.5554
04013216835	2483	3.7635	8.2347	13.8963	2.4202	0.9934	0.5552
04013216836	3580	3.3555	8.088	14.5991	2.9717	1.0688	0.5604
04013216837	4608	2.527	7.1891	13.8467	3.0081	1.0603	0.5474
04013216838	4791	1.6082	4.212	6.4914	4.4188	1.6788	1.089
04013216839	3953	1.7179	4.6555	7.0034	4.1059	1.5139	1.0081
04013216840	4594	1.88	5.4201	9.5362	4.6998	1.6673	0.8947
04013216841	3056	2.0496	6.0243	11.4632	3.6715	1.2883	0.669
04013216842	3556	1.892	5.8494	10.4539	3.8344	1.2441	0.6992
04013216843	3314	1.2269	3.8224	6.4733	6.7389	2.161	1.2687
04013216844	2965	2.3961	6.0014	12.0608	3.4739	1.2048	0.6587
04013216845	1892	2.3888	6.9703	11.58	3.8948	1.2006	0.6391
04013216846	6585	1.22	3.1681	5.107	5.8653	2.2663	1.4112
04013216847	5825	1.6977	4.5457	8.2856	4.4693	1.6459	0.9135
04013216848	6026	1.0875	3.103	4.8325	7.1904	2.5426	1.6136
04013216849	6736	0.8319	2.3947	4.0581	9.468	3.2593	1.8778
04013216850	4168	2.0874	5.0553	7.5791	3.4278	1.4056	0.9366
04013216851	4143	1.5285	4.1848	6.8074	5.4467	1.8977	1.2117
04013216852	2861	2.6641	7.6795	11.7284	2.7778	1.0153	0.6236
04013216853	4516	2.0783	5.6389	8.8365	3.4454	1.2708	0.8162
04013216901	2705	3.0091	8.5497	15.2432	2.4624	0.8588	0.4741
04013216902	3930	3.3329	8.6027	13.6957	2.4785	0.9335	0.5733
04013217001	3890	3.3944	8.9744	17.5929	2.2746	0.8742	0.4412
04013217002	5351	2.9271	7.9438	12.0095	2.5011	0.9194	0.6231
04013217101	2466	2.8388	7.1578	10.0075	2.5091	0.9838	0.7026
04013217102	2472	2.9347	8.6109	13.4018	2.5028	0.8614	0.5494
04013217201	1383	9.0989	25.1502	47.2392	0.9212	0.3183	0.1827
04013217203	2804	5.7992	16.0642	25.2872	1.465	0.5205	0.3412
04013217204	3166	7.2561	17.7253	24.8109	1.1844	0.49	0.3087
04013217300	2755	6.1033	15.5772	28.2635	1.4167	0.5252	0.2908
04013217400	3085	2.666	6.1857	9.3795	2.7866	1.2143	0.8384
04013217501	3293	5.504	16.0836	21.8752	1.3739	0.4887	0.3386
04013217502	2754	7.114	18.9964	32.5599	1.0674	0.3985	0.2282
04013217600	4298	5.5081	13.1613	21.0825	1.396	0.5475	0.3413
04013217700	4917	5.4942	14.6215	22.7156	1.5331	0.5552	0.3589
04013217800	6059	4.6744	11.5068	16.3578	1.7477	0.6848	0.4725
04013217900	3719	6.9125	17.7504	29.1901	1.2905	0.4931	0.2864
04013218000	5388	5.5954	14.8067	23.9884	1.4781	0.5875	0.3471
04013218100	1861	4.5173	11.7177	19.6283	1.6561	0.6373	0.4042
04013218200	5264	4.8004	12.5121	21.7259	1.6385	0.6314	0.3411
04013218300	3953	4.6523	12.6353	19.8215	1.6751	0.6126	0.3701
04013318400	4650	5.185	13.592	22.349	1.4906	0.5802	0.356
04013318501	3200	3.9089	10.1183	17.025	1.8757	0.72	0.4408
04013318700	2675	9.8594	24.5713	47.1891	0.9132	0.3862	0.1762
04013318800	6057	3.6696	9.2104	11.9904	2.1062	0.8472	0.6675
04013318900	6254	4.5343	11.3957	17.583	1.6746	0.6781	0.4646
04013319000	9107	7.8894	17.7999	29.8296	1.2575	0.4865	0.2712
04013319101	2942	9.1627	22.3459	44.4416	0.9284	0.342	0.1675
04013319103	4504	10.2605	22.8128	35.861	0.783	0.3251	0.2
04013319104	5102	5.9303	14.8746	31.093	1.3643	0.511	0.2526
04013319201	5305	5.7402	15.4694	24.9631	1.3891	0.5412	0.3398
04013319202	3232	3.8216	9.0685	15.3762	1.9941	0.8221	0.4839
04013319300	2420	5.4125	13.5317	20.1488	1.5842	0.6079	0.3711
04013319401	5480	3.8278	10.6552	17.3359	1.9306	0.7187	0.424
[truncated: 70,532 more rows]
